# Supplementary material for: Formyl-peptide receptor type 2 activation mitigates heart and lung damage in inflammatory arthritis
Source: EMBO Mol Med. 2025 Apr 3;17(5):1153–83. doi: 10.1038/s44321-025-00227-1 (PMC12081931; doi:10.1038/s44321-025-00227-1)
Supplement: Supplementary file 4 — Source data Fig. 1 [file 44321_2025_227_MOESM4_ESM.zip]

Archive with 7 entries (6 files):
- Fig1/
- Fig1/1B - left.xlsx
- Fig1/1B - right.xlsx
- Fig1/1C - left.xlsx
- Fig1/1C - right.xlsx
- Fig1/1D - left.xlsx
- Fig1/1D - right.xlsx
