# Supplementary material for: Formyl-peptide receptor type 2 activation mitigates heart and lung damage in inflammatory arthritis
Source: EMBO Mol Med. 2025 Apr 3;17(5):1153–83. doi: 10.1038/s44321-025-00227-1 (PMC12081931; doi:10.1038/s44321-025-00227-1)
Supplement: Supplementary file 4 — Source data Fig. 1 [file 44321_2025_227_MOESM4_ESM.zip › Fig1/1B - left.xlsx]

## Sheet: 1B
	Naive					Arthritis only					Homocysteine					HH+STIA
0	0	0	0			0	0	0	0	0	0	0		0	0	0	0	0	0	0
1	0	0	0			0	0	0	0	0	0	0		0	0	0	0	0	0	0
2	0	0	0			0	0	0	0	0	0	0		0	0	0	0	0	0	0
3	0	0	0			0	0	0	0	0	0	0		0	0	0	0	0	0	0
4	0	0	0			0	0	0	0	0	0	0		0	0	0	0	0	0	0
5	0	0	0			0	0	0	0	0	0	0		0	0	0	0	0	0	0
6	0	0	0			0	0	0	0	0	0	0		0	0	0	0	0	0	0
7	0	0	0			0	0	0	0	0	0	0		0	0	0	0	0	0	0
8	0	0	0			0	0	0	0	0	0	0		0	0	0	0	0	0	0
9	0	0	0			0	0	0	0	0	0	0		0	0	0	0	0	0	0
10	0	0	0			0	0	0	0	0	0	0		0	0	0	0	0	0	0
11	0	0	0			0	0	0	0	0	0	0		0	0	0	0	0	0	0
12	0	0	0			0	0	0	0	0	0	0		0	0	0	0	0	0	0
13	0	0	0			0	0	0	0	0	0	0		0	0	0	0	0	0	0
14	0	0	0			0	0	0	0	0	0	0		0	0	0	0	0	0	0
15	0	0	0			0	0	0	0	0	0	0		0	0	0	0	0	0	0
16	0	0	0			0	0	0	0	0	0	0		0	0	0	0	0	0	0
17	0	0	0			0	0	0	0	0	0	0		0	0	0	0	0	0	0
18	0	0	0			0	0	0	0	0	0	0		0	0	0	0	0	0	0
19	0	0	0			0	0	0	0	0	0	0		0	0	0	0	0	0	0
20	0	0	0			0	0	0	0	0	0	0		0	0	0	0	0	0	0
21	0	0	0			0	0	0	0	0	0	0		0	0	0	0	0	0	0
22	0	0	0			1	0	0	0	0	0	0		0	0	0	0	0	0	0
23	0	0	0			0	1	1	0	0	0	0		0	0	0	1	0	0	1
24	0	0	0			6	6	2	7	7	0	0		0	0	7	7	3	8	8
25	0	0	0			7	10	2	8	9	0	0		0	0	9	10	4	8	8
26	0	0	0			7	9	1	8	9	0	0		0	0	9	9	4	8	7
27	0	0	0			6	9	1	9	9	0	0		0	0	8	9	4	8	7
28	0	0	0			5	10	0	10	9	0	0		0	0	8	9	4	8	7
29	0	0	0			6	9	0	8	7	0	0		0	0	8	7	5	8	8
30	0	0	0			6	10	0	9	9	0	0		0	0	11	9	5	8	9
31	0	0	0			9	11	0	11	9	0	0		0	0	11	10	5	8	9
32	0	0	0			9	11	2	11	9	0	0		0	0	11	11	6	9	10
33	0	0	0			9	11	1	11	9	0	0		0	0	11	11	7	8	10
34	0	0	0			9	11	1	11	9	0	0		0	0	11	11	7	8	10
35	0	0	0			9	11	1	11	9	0	0		0	0	11	11	7	8	9
36	0	0	0			9	11	4	12	9	0	0		0	0	11	8	7	8	8
37	0	0	0			5	11	6	12	8	0	0		0	0	10	9	7	8	8
38	0	0	0			7	10	8	12	8	0	0		0	0	10	8	7	9	9
39	0	0	0			7	10	8	12	8	0	0		0	0	10	8	7	6	6
40	0	0	0			6	10	9	12	8	0	0		0	0	10	8	7	7	6
41	0	0	0			6	9	10	12	8	0	0		0	0	10	7	7	9	7
42	0	0	0			7	8	11	12	8	0	0		0	0	8	7	7	7	6
	d43
