# Supplementary material for: Formyl-peptide receptor type 2 activation mitigates heart and lung damage in inflammatory arthritis
Source: EMBO Mol Med. 2025 Apr 3;17(5):1153–83. doi: 10.1038/s44321-025-00227-1 (PMC12081931; doi:10.1038/s44321-025-00227-1)
Supplement: Supplementary file 4 — Source data Fig. 1 [file 44321_2025_227_MOESM4_ESM.zip › Fig1/1B - right.xlsx]

## Sheet: 1B-right
	STIA	HH+ STIA	HH	Naïve
	132.5	180	0	0
	184	166.5	0	0
	62.5	106.5	0	0
	192	147.5	0
	157	150	0
