# Supplementary material for: Formyl-peptide receptor type 2 activation mitigates heart and lung damage in inflammatory arthritis
Source: EMBO Mol Med. 2025 Apr 3;17(5):1153–83. doi: 10.1038/s44321-025-00227-1 (PMC12081931; doi:10.1038/s44321-025-00227-1)
Supplement: Supplementary file 4 — Source data Fig. 1 [file 44321_2025_227_MOESM4_ESM.zip › Fig1/1C - left.xlsx]

## Sheet: 1C
	Naive					Arthritis only					Homocysteine					HH+STIA
21	16.5	17	18			16.5	13	20.5	14	20.5	16	16		17	18.5	17.5	15	15	15	16.5
22	15.5	13.5	12			18	16.5	13.5	14.5	15	14.5	15		14	13.5	11.5	13.5	17.5	17	14
23	13.5	14	12.5			17	14.5	13.5	14.5	16	17.5	15.5		14	16.5	15.5	13	13	13.5	16
24	12	19	18.5			20	17	13.5	18.5	20	16	15		18.5	12.5	16.5	12.5	12	17.5	15
25	18	17	14			21	18.5	17	20.5	20	16	15.5		17	14	20.5	18.5	15.5	18.5	21.5
26	14.5	14.5	13.5			21.5	21	16	18.5	16.5	14.5	15		14	13.5	25.5	19	14	22.5	20.5
27	15.5	15.5	14.5			20.5	22	15.5	18	21.5	15.5	14.5		16	13	25	21	15	22	21
28	17.5	15.5	15			18.5	22.5	16	18	26.5	16	14.5		15	14	25.5	22	15	22.5	23.5
29	14.5	13	12			20	20.5	18.5	22	21	16.5	16		16.5	14	20.5	22	14.5	26.5	24.5
30	14.5	14.5	12			20	24.5	24.5	25	23	16.5	16		14.5	14	22.5	25	15	22.5	24.5
31	12	12	10.5			21.5	24.5	12	24	21.5	13.5	12.5		14.5	13	23.5	26	19.5	18.5	30
32	12.5	11.5	10.5			17.5	23.5	12.5	26.5	28.5	11	11.5		11	12.5	25	28	13.5	24.5	28
33	13.5	10.5	10.5			19.5	26.5	12.5	26	28	14.5	12.5		11.5	12.5	25	25.5	19	20	25.5
34	14	12.5	10			15.5	20.5	12	24	26.5	12	10.5		14	10.5	26.5	26.5	16.5	26.5	26
35	12	13	10			16.5	23.5	13	24.5	24.5	12	10.5		11	10	27.5	22	14.5	25	32
36	11	12	10.5			15.5	24	13	22	22.5	12.5	11.5		13.5	12.5	28	20	15.5	23.5	30
37	14.5	15	14			18.5	22.5	16.5	24.5	23.5	12	13		13.5	12	21	21.5	18.5	21	25
38	14	12.5	12.5			16.5	23.5	17	27.5	23	14	13.5		13	10.5	20.5	23	16.5	24.5	25
39	15.5	14.5	14.5			19	24.5	19	23	23.5	15	15		15.5	13	23	24	17.5	23.5	23.5
40	16	18	15			23	25	27	26	27	18	17		17	15.5	28	26	22.5	26.5	29
41	15.5	15.5	16			21.5	22.5	25	25.5	25	16.5	16		15	15	25.5	24	21.5	25	26.5
42	15.5	16.5	14.5			20	21.5	24	25	25	14.5	14		15	14.5	24.5	21.5	20.5	24	25.5
