# Supplementary material for: Formyl-peptide receptor type 2 activation mitigates heart and lung damage in inflammatory arthritis
Source: EMBO Mol Med. 2025 Apr 3;17(5):1153–83. doi: 10.1038/s44321-025-00227-1 (PMC12081931; doi:10.1038/s44321-025-00227-1)
Supplement: Supplementary file 4 — Source data Fig. 1 [file 44321_2025_227_MOESM4_ESM.zip › Fig1/1C - right.xlsx]

## Sheet: 1C-right
	STIA	HH +STIA	HH	Naïve
	399.25	487	317.25	302
	454.75	459	301.75	301.25
	349.75	348.75		273
	462.5	468.75	316
		512.25	284.25
