# Supplementary material for: Formyl-peptide receptor type 2 activation mitigates heart and lung damage in inflammatory arthritis
Source: EMBO Mol Med. 2025 Apr 3;17(5):1153–83. doi: 10.1038/s44321-025-00227-1 (PMC12081931; doi:10.1038/s44321-025-00227-1)
Supplement: Supplementary file 4 — Source data Fig. 1 [file 44321_2025_227_MOESM4_ESM.zip › Fig1/1D - left.xlsx]

## Sheet: 1D
	Naive					Arthritis only					Homocysteine					HH+STIA
0	26.8	24.6	21.9			23.68	20.8	23.1	21.78	23.5	25.5	22.1		25	21	24.68	22	21.66	22.4	24.1
1	26.75	25	22.86			24.5	21.4	23.8	22.4	23.8	26	22.53		25	21.72	25.4	22.6	21.9	23.1	24.8
2	26.9	25.3	23.2			24.9	21.8	24	23	24.2	26.5	22.8		25.6	21.8	26.1	22.7	22.6	23.9	25.4
3	27.1	25.3	23.1			25.3	22	24.3	23.27	24.9	26	22.8		25.2	21.8	26.49	23.04	23.45	24.5	26.78
4	27.6	25.9	23.4			25.3	22.3	24.4	23	24.7	26.1	22.9		25.3	22.1	26.2	23.2	23.3	24.2	26.9
5	27.6	25.9	23.5			25.5	22.2	24.4	23	24.8	26.2	23.1		25.5	22.4	26.3	23.5	23.5	24.3	26.8
6	27.6	25.9	23.3			25.8	22.5	24.6	23.2	25	26.3	23.5		25.6	22.6	26.6	24	23.7	24.4	26.7
7	27.5	26.1	23.3			25.9	22.5	24.7	23.1	25.1	26.2	23.8		26	22.5	26.6	24	23.8	24.4	26.8
8	27.8	25.9	23.4			25.8	22.6	24.9	23.3	25.2	26.6	24.1		26.4	22.8	26.7	23.9	23.8	24.6	26.6
9	28	26.3	24.2			25.8	22.6	25.4	23.6	25.1	27.1	24.1		26.6	23.1	26.6	23.9	24	24.4	27.2
10	28.7	26.7	24.5			25.7	22.7	25	24	25.1	27.1	24.5		26.9	23.1	27.1	23.8	24.1	24.3	26.9
11	28.5	26.4	24.3			26.1	23.1	25.6	24	25.3	27.2	24.5		26.8	23.2	27.5	24	24.2	24.4	27.3
12	28.3	26.2	24.1			25.8	23.1	25.1	23.8	25	27.3	24.5		26.7	23.2	27.6	24.4	24.3	24.5	27.7
13	28.5	26.8	24.2			26.1	23.2	25.2	23.9	25.5	27.3	24.3		26.8	23.1	27.6	24.5	24.3	24.5	27.5
14	28.7	27.1	24.4			26.4	23.3	25.6	24.1	26.2	28.1	24.8		27.3	23.3	27.7	24.6	24.3	24.5	27.3
15	29.2	27.5	24.9			26.3	22.9	25.7	23.8	25.9	28.5	25.3		28	23.8	27.7	24.6	24.5	24.2	27.3
16	29.6	27.8	25.1			26.5	23.2	25.9	24.2	26.3	28.3	25.3		27.5	24.2	28.1	24.9	25.1	24.8	27.6
17	29.3	27.7	25.1			26.8	24.1	26.3	24.8	26.7	28.6	25.3		27.8	24.1	28.5	25.3	25.5	25.2	28.3
18	29.3	27.3	25.2			27.2	24.5	26.5	25	27.1	28.7	25.6		28.1	24	28.4	25.1	25.9	25.1	28.7
19	29.2	27.1	25.4			26.8	24	26.1	25.1	26.6	29.2	25.8		28.5	24.2	28.7	25.5	25.7	25	28.2
20	29.1	27.3	24.9			26.7	24	26.2	24.7	26.5	29	25.4		28.4	24.4	28.5	25.5	25.7	25.1	28
21	28.8	27.6	25.2			26.6	23.9	26.3	24.4	26.3	29	25.4		28	23.9	28.4	25.6	25.8	25.2	27.9
22	29.5	27.3	25.3			26.9	23.9	26.1	24.6	26.9	28.8	25.2		27.4	23.5	27.7	25	25.5	25	28.4
23	28.9	27.4	25.2			27	23.8	26.1	24.3	26.7	28.1	25.1		27.4	23.6	27.9	24.4	25.5	24.7	27.6
24	29.2	27.2	24.6			26.6	23.6	25.8	23.9	26.2	26.5	23.4		25.5	22.2	27.6	24	24.7	24.3	26.9
25	29.4	27.6	24.9			26.3	23.2	25.8	23.2	25.3	27.8	24.9		26.2	23.5	26.9	23.7	23.9	24.3	27.1
26	29.8	27.7	25.1			26.1	23	25.5	23	24.8	28.2	25.5		27.3	24.4	25.9	22.6	22.4	22.8	25.6
27	29	26.6	24.8			25.8	22.5	25.5	22.9	24.3	28.3	25.5		27.4	24.1	26	22.9	23	22.6	25.4
28	29.8	27.5	25.2			25.5	21.8	25.3	22.5	24	28.7	26		28.2	24.1	26	23.1	23	22.5	25.3
29	29.8	27.4	25			25.3	21.7	25.6	22.2	23.5	28	25.6		27.7	23.7	26.1	23	23	22.2	25.3
30	29.9	27.4	25.6			25.5	22.4	25.2	22	24.1	27.8	25.4		27.2	23.9	25.5	22.7	22.9	22.2	25.4
31	29.9	27.5	25.3			26.1	22	25.4	22.4	24.1	27.6	25.5		27.5	23.7	26.1	23.1	23.1	22.5	25.7
32	30.3	27.8	25.1			25.9	22	25.4	22.5	24	28.2	25.8		27.7	24	25.7	22.7	23	21.9	25.5
33	30.6	28.4	25.6			26.2	22.3	25.3	22.7	23.8	28.2	25.8		27.7	23.9	25.9	22.4	23.3	22.1	25.4
34	30.4	28.2	25.5			25.4	22.1	25.3	22.7	24.1	28.3	25.7		28	24.2	25.2	22.8	23.2	22	25.6
35	31.2	28.4	25.4			26.6	22.6	25.5	23.2	24.3	28.1	25.5		27.5	24	25.5	23.1	23.7	22.3	26.1
36	31	28.8	25.6			26.4	22.8	25.8	23.1	24.3	28	25.6		27.4	24.1	26.1	23.2	23.9	22.9	25.8
37	30.7	29.1	25.6			26	22.6	25.1	23.1	24.3	28.2	25.5		27.7	24.1	26.4	23.4	23.8	23	26
38	30.2	28.4	25.2			26.3	23	25.6	23	24.5	28.1	25.6		27.2	23.5	26.5	23.6	23.9	22.8	26.3
39	30.1	28.9	25.3			26.7	22.8	26.1	23.3	24.4	28.5	26.1		27.6	23.6	26.8	23.8	24.3	22.7	26.3
40	30.2	29.1	25.7			26.2	22.8	24.9	22.5	23.8	28.9	26.2		27.7	24.5	25.9	23.3	23.7	22.5	25.7
41	30.2	29.2	25.7			26.5	23.1	24.5	22.8	24.1	28.8	26.3		27.9	24.3	26.6	23.9	24.3	22.8	26.3
42	30.3	29.3	25.8			26.7	23.8	24.3	23.7	24.6	29	26.1		28.1	24.1	27.1	24.1	24.9	23.6	26.8
