# Supplementary material for: Formyl-peptide receptor type 2 activation mitigates heart and lung damage in inflammatory arthritis
Source: EMBO Mol Med. 2025 Apr 3;17(5):1153–83. doi: 10.1038/s44321-025-00227-1 (PMC12081931; doi:10.1038/s44321-025-00227-1)
Supplement: Supplementary file 4 — Source data Fig. 1 [file 44321_2025_227_MOESM4_ESM.zip › Fig1/1D - right.xlsx]

## Sheet: 1D-right
	STIA	HH +STIA	HH	Naïve
	1.51	0.45	1.3	1.675
	1.5	1.05	1.8	2.2
	0.6	1.4		1.52
	0.96	-0.15	1.15
	0.55	0.75	1.25
