# Supplementary material for: Formyl-peptide receptor type 2 activation mitigates heart and lung damage in inflammatory arthritis
Source: EMBO Mol Med. 2025 Apr 3;17(5):1153–83. doi: 10.1038/s44321-025-00227-1 (PMC12081931; doi:10.1038/s44321-025-00227-1)
Supplement: Supplementary file 5 — Source data Fig. 2 [file 44321_2025_227_MOESM5_ESM.zip]

Archive with 8 entries (7 files):
- Fig2/
- Fig2/2B.xlsx
- Fig2/2C.xlsx
- Fig2/2D.xlsx
- Fig2/2E.xlsx
- Fig2/2F.xlsx
- Fig2/2G.xlsx
- Fig2/2H.xlsx
