# Supplementary material for: Formyl-peptide receptor type 2 activation mitigates heart and lung damage in inflammatory arthritis
Source: EMBO Mol Med. 2025 Apr 3;17(5):1153–83. doi: 10.1038/s44321-025-00227-1 (PMC12081931; doi:10.1038/s44321-025-00227-1)
Supplement: Supplementary file 5 — Source data Fig. 2 [file 44321_2025_227_MOESM5_ESM.zip › Fig2/2B.xlsx]

## Sheet: 2B-1
Weeks	Naive								STIA								HH								HH+STIA
3	3.03	2.81	2.63						2.79	2.475	2.95	2.64	2.85				2.465	2.83	3.17	2.8					2.95	2.8	2.64	2.87	2.775
4	2.975	2.775	2.42						2.925	2.66	2.86	2.465	2.945				2.87	2.91	3.03	2.87					3	2.785	2.835	2.76	2.97
6	3.06	2.65	2.62						2.9	2.85	2.76	2.64	3.02				2.715	2.84	2.94	2.72					3.89	3.105	3.63	3.11	3.36

## Sheet: 2B-2
Weeks	Naive													STIA													HH													HH+STIA
3	1.36792	1.56752	1.54938											1.58766	1.42853	1.33899	1.38844	1.35186									1.39469	1.47671	1.50049	1.40755										1.25632	1.45084	1.2581	1.39234	1.22376
4	1.54283	1.39876	1.60058											1.41309	1.76283	1.46683	1.5272	1.39792									1.33486	1.34545	1.47634	1.33901										1.29129	1.45828	1.2353	1.27089	1.34517
6	1.59124	1.3475	1.43313											1.54451	1.49178	1.52582	1.50623	1.64004									1.40725	1.50604	1,905931*	1.51899										1.12485	1.14955	1.24119	1.20655	1.13983

## Sheet: 2B-3
Weeks	Naive													STIA													HH													HH+STIA
3	23.96	23.96	23											22.525	22.04	25.395	22.04	25.87									25.875	20.125	28.75	20.605										26.355	20.7667	22.52	23.96	23
4	22.795	20.6	23.99											22.04	19.645	23	20.875	26.835									23	21.56	24.44	22.52										24.435	19.17	24.92	21.08	24.5967
6	23	21.08	21.56											23.48	21.085	22.045	22.04	21.845									22.52	21.56	23.96	21.56										23.96	27.79	18.21	28.27	26.835

## Sheet: 2B-4
Weeks	Naive													STIA													HH													HH+STIA
3	71	71	71											67	68.5	70	69	74									70	74	71	70										73	71	73	70	67
4	68	66	71											72.9	72.9	68	72	67									75	75	68	66										69	72	68	73	76
6	65	68	68											67	68	68	66	71									73	72	72	70										71	73	68	75	72

## Sheet: 2B-5
Weeks	Naive													STIA													HH													HH+STIA
3	4.335	3.54	3.85											4.035	3.845	3.775	3.43	3.66									3.99	3.82	3.86	3.6										4.13	3.65	3.24	3.59	4.22
4	4.59	3.96	3.7											3.93	3.7	3.62	3.26	4.13									3.54	3.74	3.71	3.47										3.7	3.03	3.67	3.21	3.65
6	4.47	3.89	3.56											4.13	3.6	3.56	3.6	4.11									3.52	3.76	3.62	3.63										3.78	3.5	3.2	3.52	3.82

## Sheet: 2B-6
Weeks	Naive													STIA													HH													HH+STIA
3	0.935	0.84	0.705											0.795	0.65	1.285	0.71	1.03									0.89	0.69	0.88	0.58										0.85	0.84	0.82	0.67	0.64
4	0.7	0.86	0.7											0.98	0.89	1.27	0.72	0.81									0.78	0.75	0.8	0.65										0.91	0.99	0.71	1.02	1.21
6	0.76	0.68	0.76											0.68	0.81	1.02	0.72	0.92									0.99	0.84	0.93	0.86										1.24	1.08	0.87	0.95	0.92
