# Supplementary material for: Formyl-peptide receptor type 2 activation mitigates heart and lung damage in inflammatory arthritis
Source: EMBO Mol Med. 2025 Apr 3;17(5):1153–83. doi: 10.1038/s44321-025-00227-1 (PMC12081931; doi:10.1038/s44321-025-00227-1)
Supplement: Supplementary file 5 — Source data Fig. 2 [file 44321_2025_227_MOESM5_ESM.zip › Fig2/2C.xlsx]

## Sheet: 2C
STIA	HH +STIA	HH	Naïve
3055.48	5752.29	2721.4	3206.72
2320.21	6848.13	3160.74	4102.19
3014.86	2996.4	4158.94	2070.51
3717.3	6197.93	3780.54
3424.95	4070.87
