# Supplementary material for: Formyl-peptide receptor type 2 activation mitigates heart and lung damage in inflammatory arthritis
Source: EMBO Mol Med. 2025 Apr 3;17(5):1153–83. doi: 10.1038/s44321-025-00227-1 (PMC12081931; doi:10.1038/s44321-025-00227-1)
Supplement: Supplementary file 5 — Source data Fig. 2 [file 44321_2025_227_MOESM5_ESM.zip › Fig2/2D.xlsx]

## Sheet: 2D
Naïve	STIA	HH	HH +STIA
2.17177	3.13993	3.5461	4.81622
2.61044	1.80879	1.56472	29.0763
2.64682	2.80481	1.56951	8.21293
	3.46535	2.5344	15.1695
	2.0339		2.27101
