# Supplementary material for: Formyl-peptide receptor type 2 activation mitigates heart and lung damage in inflammatory arthritis
Source: EMBO Mol Med. 2025 Apr 3;17(5):1153–83. doi: 10.1038/s44321-025-00227-1 (PMC12081931; doi:10.1038/s44321-025-00227-1)
Supplement: Supplementary file 5 — Source data Fig. 2 [file 44321_2025_227_MOESM5_ESM.zip › Fig2/2E.xlsx]

## Sheet: 2E
Naïve	STIA	HH	HH +STIA
35	32.7	21.1	34.3
30.6	25.5	25.7	36.7
30.5	28.6	22.5	38.2
	27.9	29.8	44
	33.2		31.6
