# Supplementary material for: Formyl-peptide receptor type 2 activation mitigates heart and lung damage in inflammatory arthritis
Source: EMBO Mol Med. 2025 Apr 3;17(5):1153–83. doi: 10.1038/s44321-025-00227-1 (PMC12081931; doi:10.1038/s44321-025-00227-1)
Supplement: Supplementary file 5 — Source data Fig. 2 [file 44321_2025_227_MOESM5_ESM.zip › Fig2/2F.xlsx]

## Sheet: 2F
Naïve	STIA	HH	HH +STIA
2.27	1.46	4.08	8.27
3.13	1.99	5.67	9.6
0.92	2.79	3.89	7.26
	1.75	4.9	7.29
	2.67		1.6
