# Supplementary material for: Formyl-peptide receptor type 2 activation mitigates heart and lung damage in inflammatory arthritis
Source: EMBO Mol Med. 2025 Apr 3;17(5):1153–83. doi: 10.1038/s44321-025-00227-1 (PMC12081931; doi:10.1038/s44321-025-00227-1)
Supplement: Supplementary file 5 — Source data Fig. 2 [file 44321_2025_227_MOESM5_ESM.zip › Fig2/2G.xlsx]

## Sheet: 2G
17.9	22.1	5.24	29
24	12.1	7.32	26.8
19.9	13.9	5.2	35.6
	9.63	6.84	28.1
	9.55		21.6
