# Supplementary material for: Formyl-peptide receptor type 2 activation mitigates heart and lung damage in inflammatory arthritis
Source: EMBO Mol Med. 2025 Apr 3;17(5):1153–83. doi: 10.1038/s44321-025-00227-1 (PMC12081931; doi:10.1038/s44321-025-00227-1)
Supplement: Supplementary file 5 — Source data Fig. 2 [file 44321_2025_227_MOESM5_ESM.zip › Fig2/2H.xlsx]

## Sheet: 2H
Naïve	STIA	HH	HH +STIA
66.7	70.4	79	77.3
75.8	75	74	78.6
78.8	78.4	78.8	76.6
	76.6	75.9	76.3
	69.9		82.1
