# Supplementary material for: Formyl-peptide receptor type 2 activation mitigates heart and lung damage in inflammatory arthritis
Source: EMBO Mol Med. 2025 Apr 3;17(5):1153–83. doi: 10.1038/s44321-025-00227-1 (PMC12081931; doi:10.1038/s44321-025-00227-1)
Supplement: Supplementary file 6 — Figure 2A Echo raw data part 1 [file 44321_2025_227_MOESM6_ESM.zip]

Archive with 112 entries (103 files):
- Fig2 Echo pt 1/
- Fig2 Echo pt 1/6-2 4w base/
- Fig2 Echo pt 1/6-2 4w base/20220628095729969/
- Fig2 Echo pt 1/6-2 4w base/20220628095729969/20220628095829669.167919588636439118823487984974462.pvd
- Fig2 Echo pt 1/6-2 4w base/MeasurementInfo.vxml
- Fig2 Echo pt 1/6-2 4w base/Study.vxml
- Fig2 Echo pt 1/6-3 3w/
- Fig2 Echo pt 1/6-3 3w/20220620103154269/
- Fig2 Echo pt 1/6-3 3w/20220620103154269/20220620103805394.3547774181519627137121124387841678556.pvd
- Fig2 Echo pt 1/6-3 3w/20220620103154269/20220620103805394.bimg
- Fig2 Echo pt 1/6-3 3w/20220620103154269/20220620103805394.mimg
- Fig2 Echo pt 1/6-3 3w/20220620103154269/20220620103805394.mxml
- Fig2 Echo pt 1/6-3 3w/20220620103154269/20220620103805394.mxml.1.bak
- Fig2 Echo pt 1/6-3 3w/20220620103154269/20220620103805394.pimg
- Fig2 Echo pt 1/6-3 3w/20220620103154269/20220620103805394.png
- Fig2 Echo pt 1/6-3 3w/20220620103154269/20220620103805394.vxml
- Fig2 Echo pt 1/6-3 3w/20220620103154269/20220620103805394.vxml.bak
- Fig2 Echo pt 1/6-3 3w/20220620103154269/20220620103808144.219281828744621718633969758616758271178.pvd
- Fig2 Echo pt 1/6-3 3w/20220620103154269/20220620103808144.bimg
- Fig2 Echo pt 1/6-3 3w/20220620103154269/20220620103808144.mimg
- Fig2 Echo pt 1/6-3 3w/20220620103154269/20220620103808144.mxml
- Fig2 Echo pt 1/6-3 3w/20220620103154269/20220620103808144.mxml.1.bak
- Fig2 Echo pt 1/6-3 3w/20220620103154269/20220620103808144.pimg
- Fig2 Echo pt 1/6-3 3w/20220620103154269/20220620103808144.png
- Fig2 Echo pt 1/6-3 3w/20220620103154269/20220620103808144.vxml
- Fig2 Echo pt 1/6-3 3w/20220620103154269/20220620103808144.vxml.bak
- Fig2 Echo pt 1/6-3 3w/20220620103154269/20220620104405486.14589768796729945142692228367214157122.pvd
- Fig2 Echo pt 1/6-3 3w/20220620103154269/20220620104405486.mxml
- Fig2 Echo pt 1/6-3 3w/20220620103154269/20220620104405486.mxml.1.bak
- Fig2 Echo pt 1/6-3 3w/20220620103154269/20220620104405486.pimg
- Fig2 Echo pt 1/6-3 3w/20220620103154269/20220620104405486.png
- Fig2 Echo pt 1/6-3 3w/20220620103154269/20220620104405486.vxml
- Fig2 Echo pt 1/6-3 3w/20220620103154269/20220620104405486.vxml.bak
- Fig2 Echo pt 1/6-3 3w/20220620103154269/20220620104520662.38289817542864597952243259176643258.pvd
- Fig2 Echo pt 1/6-3 3w/20220620103154269/20220620104520662.mxml
- Fig2 Echo pt 1/6-3 3w/20220620103154269/20220620104520662.mxml.1.bak
- Fig2 Echo pt 1/6-3 3w/20220620103154269/20220620104520662.pimg
- Fig2 Echo pt 1/6-3 3w/20220620103154269/20220620104520662.png
- Fig2 Echo pt 1/6-3 3w/20220620103154269/20220620104520662.vxml
- Fig2 Echo pt 1/6-3 3w/20220620103154269/20220620104520662.vxml.bak
- Fig2 Echo pt 1/6-3 3w/20220620103154269/20220620105327359.bimg
- Fig2 Echo pt 1/6-3 3w/20220620103154269/20220620105327359.dimg
- Fig2 Echo pt 1/6-3 3w/20220620103154269/20220620105327359.mxml
- Fig2 Echo pt 1/6-3 3w/20220620103154269/20220620105327359.mxml.1.bak
- Fig2 Echo pt 1/6-3 3w/20220620103154269/20220620105327359.overlay.bmp
- Fig2 Echo pt 1/6-3 3w/20220620103154269/20220620105327359.pimg
- Fig2 Echo pt 1/6-3 3w/20220620103154269/20220620105327359.png
- Fig2 Echo pt 1/6-3 3w/20220620103154269/20220620105327359.vxml
- Fig2 Echo pt 1/6-3 3w/20220620103154269/20220620105327359.vxml.bak
- Fig2 Echo pt 1/6-3 3w/20220620103154269/20220620105330620.bimg
- Fig2 Echo pt 1/6-3 3w/20220620103154269/20220620105330620.dimg
- Fig2 Echo pt 1/6-3 3w/20220620103154269/20220620105330620.mxml
- Fig2 Echo pt 1/6-3 3w/20220620103154269/20220620105330620.mxml.1.bak
- Fig2 Echo pt 1/6-3 3w/20220620103154269/20220620105330620.overlay.bmp
- Fig2 Echo pt 1/6-3 3w/20220620103154269/20220620105330620.pimg
- Fig2 Echo pt 1/6-3 3w/20220620103154269/20220620105330620.png
- Fig2 Echo pt 1/6-3 3w/20220620103154269/20220620105330620.vxml
- Fig2 Echo pt 1/6-3 3w/20220620103154269/20220620105330620.vxml.bak
- Fig2 Echo pt 1/6-3 3w/20220620103154269/Series.vxml
- Fig2 Echo pt 1/6-3 3w/MeasurementInfo.vxml
- Fig2 Echo pt 1/6-3 3w/Study.bak
- Fig2 Echo pt 1/6-3 3w/Study.vxml
- Fig2 Echo pt 1/6-3 4w base/
- Fig2 Echo pt 1/6-3 4w base/20220628102905541/
- Fig2 Echo pt 1/6-3 4w base/20220628102905541/20220628103131649.18942983265845895726835882438844.pvd
- Fig2 Echo pt 1/6-3 4w base/20220628102905541/20220628103131649.bimg
- Fig2 Echo pt 1/6-3 4w base/20220628102905541/20220628103131649.mimg
- Fig2 Echo pt 1/6-3 4w base/20220628102905541/20220628103131649.mxml
- Fig2 Echo pt 1/6-3 4w base/20220628102905541/20220628103131649.mxml.1.bak
- Fig2 Echo pt 1/6-3 4w base/20220628102905541/20220628103131649.pimg
- Fig2 Echo pt 1/6-3 4w base/20220628102905541/20220628103131649.png
- Fig2 Echo pt 1/6-3 4w base/20220628102905541/20220628103131649.vxml
- Fig2 Echo pt 1/6-3 4w base/20220628102905541/20220628103131649.vxml.bak
- Fig2 Echo pt 1/6-3 4w base/20220628102905541/20220628103807771.33862317177781317415359195147474618.pvd
- Fig2 Echo pt 1/6-3 4w base/20220628102905541/20220628103807771.bimg
- Fig2 Echo pt 1/6-3 4w base/20220628102905541/20220628103807771.mxml
- Fig2 Echo pt 1/6-3 4w base/20220628102905541/20220628103807771.mxml.1.bak
- Fig2 Echo pt 1/6-3 4w base/20220628102905541/20220628103807771.pimg
- Fig2 Echo pt 1/6-3 4w base/20220628102905541/20220628103807771.png
- Fig2 Echo pt 1/6-3 4w base/20220628102905541/20220628103807771.vxml
- Fig2 Echo pt 1/6-3 4w base/20220628102905541/20220628103807771.vxml.bak
- Fig2 Echo pt 1/6-3 4w base/20220628102905541/20220628104026952.18373697878644147289559534781783337792.pvd
- Fig2 Echo pt 1/6-3 4w base/20220628102905541/20220628104026952.bimg
- Fig2 Echo pt 1/6-3 4w base/20220628102905541/20220628104026952.mxml
- Fig2 Echo pt 1/6-3 4w base/20220628102905541/20220628104026952.mxml.1.bak
- Fig2 Echo pt 1/6-3 4w base/20220628102905541/20220628104026952.pimg
- Fig2 Echo pt 1/6-3 4w base/20220628102905541/20220628104026952.png
- Fig2 Echo pt 1/6-3 4w base/20220628102905541/20220628104026952.vxml
- Fig2 Echo pt 1/6-3 4w base/20220628102905541/20220628104026952.vxml.bak
- Fig2 Echo pt 1/6-3 4w base/20220628102905541/20220628104440252.bimg
- Fig2 Echo pt 1/6-3 4w base/20220628102905541/20220628104440252.dimg
- Fig2 Echo pt 1/6-3 4w base/20220628102905541/20220628104440252.mxml
- Fig2 Echo pt 1/6-3 4w base/20220628102905541/20220628104440252.mxml.1.bak
- Fig2 Echo pt 1/6-3 4w base/20220628102905541/20220628104440252.overlay.bmp
- Fig2 Echo pt 1/6-3 4w base/20220628102905541/20220628104440252.pimg
- Fig2 Echo pt 1/6-3 4w base/20220628102905541/20220628104440252.png
- Fig2 Echo pt 1/6-3 4w base/20220628102905541/20220628104440252.vxml
- Fig2 Echo pt 1/6-3 4w base/20220628102905541/20220628104440252.vxml.bak
- Fig2 Echo pt 1/6-3 4w base/20220628102905541/20220628104454582.bimg
- Fig2 Echo pt 1/6-3 4w base/20220628102905541/20220628104454582.dimg
- Fig2 Echo pt 1/6-3 4w base/20220628102905541/20220628104454582.mxml
- Fig2 Echo pt 1/6-3 4w base/20220628102905541/20220628104454582.mxml.1.bak
- Fig2 Echo pt 1/6-3 4w base/20220628102905541/20220628104454582.overlay.bmp
- Fig2 Echo pt 1/6-3 4w base/20220628102905541/20220628104454582.pimg
- Fig2 Echo pt 1/6-3 4w base/20220628102905541/20220628104454582.png
- Fig2 Echo pt 1/6-3 4w base/20220628102905541/20220628104454582.vxml
- Fig2 Echo pt 1/6-3 4w base/20220628102905541/20220628104454582.vxml.bak
- Fig2 Echo pt 1/6-3 4w base/20220628102905541/Series.vxml
- Fig2 Echo pt 1/6-3 4w base/MeasurementInfo.vxml
- Fig2 Echo pt 1/6-3 4w base/Study.vxml
- Fig2 Echo pt 1/6-3 6w/
- Fig2 Echo pt 1/6-3 6w/20220711101331524/
