# Supplementary material for: Formyl-peptide receptor type 2 activation mitigates heart and lung damage in inflammatory arthritis
Source: EMBO Mol Med. 2025 Apr 3;17(5):1153–83. doi: 10.1038/s44321-025-00227-1 (PMC12081931; doi:10.1038/s44321-025-00227-1)
Supplement: Supplementary file 6 — Figure 2A Echo raw data part 1 [file 44321_2025_227_MOESM6_ESM.zip › Fig2 Echo pt 1/6-3 3w/20220620103154269/20220620103805394.mxml]

<?xml version="1.0"?>
<analysisResults version="8"><packages activePackage="VSI_Default3100Package.sxml" systemPackage="VSI_CardiacPackage.sxml"><package packageID="0" packageName="Generic Package"><measurements><measurement embryoHorn="0" embryoIndex="0" generic="-1" label="Depth 15" mainParamID="7" packageID="0" packageName="Generic Package" typeID="8" typeName="Depth" uniqueID="33798594129413651246626371185679781"><instance color="4294967295" endTime="718.288333333333" fillColor="4294967295" fillOpacity="0" imageID="2912976247474997114164413747547976414" index="1" protocolID="0" regionID="2" scrollPosition="371.371666666667" scrollPositionLeft="371.371666666667" startTime="718.288333333333" uniqueID="33798594129413651246626371185679781"><modes><mode name="M-Mode" modeFlag="0" productId="31"/></modes><points version="2"><frame frame="0" frameTime="1101.62166666667"><point x="371.371666666667" y="3.48724310981201"/><point x="371.371666666667" y="4.23975348213397"/></frame></points><labelRect left="434.621666666667" top="3.9630952570156" right="527.58" bottom="4.73773828734703"/><parameters><parameter name="Heart Rate" abbrev="HR" units="BPM" show="no" precision="0" paramID="1" value="502.179598953792" valid="-1"/><parameter name="Respiration" abbrev="Resp" units="RR" show="no" precision="0" paramID="2" value="199.667221297837" valid="-1"/><parameter name="Blood Pressure" abbrev="BP" units="mmHg" show="no" precision="0" paramID="6" value="-0.9144685" valid="0"/><parameter name="Blood Pressure;s" abbrev="BP;s" units="mmHg" show="no" precision="0" paramID="4" value="-0.8655935" valid="0"/><parameter name="Blood Pressure;d" abbrev="BP;d" units="mmHg" show="no" precision="0" paramID="5" value="-0.9621935" valid="0"/><parameter name="Temperature" abbrev="Temp" units="C" unitsDisplay="°C" show="no" precision="1" paramID="3" value="21.2568202799263" valid="-1"/><parameter name="Depth" abbrev="D" units="mm" show="yes" paramID="7" value="0.752510372321956"/></parameters></instance></measurement><measurement embryoHorn="0" embryoIndex="0" generic="-1" label="Depth 16" mainParamID="7" packageID="0" packageName="Generic Package" typeID="8" typeName="Depth" uniqueID="327439847245175774326595377777449176"><instance color="4294967295" endTime="718.288333333333" fillColor="4294967295" fillOpacity="0" imageID="2912976247474997114164413747547976414" index="2" protocolID="0" regionID="2" scrollPosition="370.413333333333" scrollPositionLeft="370.413333333333" startTime="718.288333333333" uniqueID="327439847245175774326595377777449176"><modes><mode name="M-Mode" modeFlag="0" productId="31"/></modes><points version="2"><frame frame="0" frameTime="1101.62166666667"><point x="370.413333333333" y="4.2176208241245"/><point x="370.413333333333" y="8.06870331777216"/></frame></points><labelRect left="393.413333333333" top="5.37958536962164" right="486.371666666667" bottom="6.15422839995306"/><parameters><parameter name="Heart Rate" abbrev="HR" units="BPM" show="no" precision="0" paramID="1" value="502.179598953792" valid="-1"/><parameter name="Respiration" abbrev="Resp" units="RR" show="no" precision="0" paramID="2" value="199.667221297837" valid="-1"/><parameter name="Blood Pressure" abbrev="BP" units="mmHg" show="no" precision="0" paramID="6" value="-0.91576225" valid="0"/><parameter name="Blood Pressure;s" abbrev="BP;s" units="mmHg" show="no" precision="0" paramID="4" value="-0.8655935" valid="0"/><parameter name="Blood Pressure;d" abbrev="BP;d" units="mmHg" show="no" precision="0" paramID="5" value="-0.9621935" valid="0"/><parameter name="Temperature" abbrev="Temp" units="C" unitsDisplay="°C" show="no" precision="1" paramID="3" value="21.2568867574627" valid="-1"/><parameter name="Depth" abbrev="D" units="mm" show="yes" paramID="7" value="3.85108249364766"/></parameters></instance></measurement><measurement embryoHorn="0" embryoIndex="0" generic="-1" label="Depth 17" mainParamID="7" packageID="0" packageName="Generic Package" typeID="8" typeName="Depth" uniqueID="91911673553982651941144964299986116342"><instance color="4294967295" endTime="718.288333333333" fillColor="4294967295" fillOpacity="0" imageID="2912976247474997114164413747547976414" index="3" protocolID="0" regionID="2" scrollPosition="370.413333333333" scrollPositionLeft="370.413333333333" startTime="718.288333333333" uniqueID="91911673553982651941144964299986116342"><modes><mode name="M-Mode" modeFlag="0" productId="31"/></modes><points version="2"><frame frame="0" frameTime="1101.62166666667"><point x="370.413333333333" y="8.93187698014146"/><point x="370.413333333333" y="8.06870331777216"/></frame></points><labelRect left="414.496666666667" top="7.19446332639812" right="507.455" bottom="7.96910635672955"/><parameters><parameter name="Heart Rate" abbrev="HR" units="BPM" show="no" precision="0" paramID="1" value="502.179598953792" valid="-1"/><parameter name="Respiration" abbrev="Resp" units="RR" show="no" precision="0" paramID="2" value="199.667221297837" valid="-1"/><parameter name="Blood Pressure" abbrev="BP" units="mmHg" show="no" precision="0" paramID="6" value="-0.91576225" valid="0"/><parameter name="Blood Pressure;s" abbrev="BP;s" units="mmHg" show="no" precision="0" paramID="4" value="-0.8655935" valid="0"/><parameter name="Blood Pressure;d" abbrev="BP;d" units="mmHg" show="no" precision="0" paramID="5" value="-0.9621935" valid="0"/><parameter name="Temperature" abbrev="Temp" units="C" unitsDisplay="°C" show="no" precision="1" paramID="3" value="21.2568867574627" valid="-1"/><parameter name="Depth" abbrev="D" units="mm" show="yes" paramID="7" value="0.863173662369302"/></parameters></instance></measurement><measurement embryoHorn="0" embryoIndex="0" generic="-1" label="LV 6" mainParamID="0" packageID="0" packageName="Generic Package" typeID="11" typeName="LV Area" uniqueID="3547774181519627137121124387841678556"><instance color="4294967295" dataFile="20220620103805394.3547774181519627137121124387841678556.pvd" endTime="526.621666666667" fillColor="4294967295" fillOpacity="0" imageID="2912976247474997114164413747547976414" index="4" mLvWalLCount="2" protocolID="0" regionID="2" repeat="no" scrollPosition="809.58" scrollPositionLeft="618.621666666667" startTime="526.621666666667" uniqueID="3547774181519627137121124387841678556" useHeartRateInMsmnt="-1"><modes><mode name="M-Mode" modeFlag="0" productId="31"/></modes><points version="2"><frame frame="0" frameTime="0"><point x="618.621666666667" y="4.17335550810556"/><point x="688.663333333333" y="4.77093727436123"/><point x="739.538333333333" y="4.06269221805822"/><point x="809.58" y="4.74880461635176"/></frame><frame frame="1" frameTime="1"><point x="622.455" y="7.99827495416987"/><point x="686.58" y="7.01036612289151"/><point x="739.205" y="7.80714181123241"/><point x="806.705" y="6.74477422677788"/></frame><frame frame="2" frameTime="4"><point x="2" y="0"/><point x="687.311" y="0"/><point x="738.164" y="1"/></frame></points><labelRect left="858.205" top="5.45704967265478" right="987.58" bottom="7.42685623549755"/><parameters><parameter name="Heart Rate" abbrev="HR" units="BPM" show="yes" precision="0" paramID="1" value="0" valid="0"/><parameter name="Respiration" abbrev="Resp" units="RR" show="no" precision="0" paramID="2" value="199.667221297837" valid="-1"/><parameter name="Blood Pressure" abbrev="BP" units="mmHg" show="no" precision="0" paramID="6" value="-0.907640375" valid="0"/><parameter name="Blood Pressure;s" abbrev="BP;s" units="mmHg" show="no" precision="0" paramID="4" value="-0.8655935" valid="0"/><parameter name="Blood Pressure;d" abbrev="BP;d" units="mmHg" show="no" precision="0" paramID="5" value="-0.9621935" valid="0"/><parameter name="Temperature" abbrev="Temp" units="C" unitsDisplay="°C" show="no" precision="1" paramID="3" value="21.2575595925" valid="-1"/><parameter name="Diameter;s" abbrev="D;s" units="mm" show="no" paramID="37" value="2.23814320136634"/><parameter name="Diameter;d" abbrev="D;d" units="mm" show="no" paramID="38" value="3.74424759067297"/><parameter name="Volume;s" abbrev="V;s" units="uL" unitsDisplay="µL" show="no" paramID="30" value="16.9206677324284"/><parameter name="Volume;d" abbrev="V;d" units="uL" unitsDisplay="µL" show="no" paramID="31" value="59.8030052858278"/><parameter name="Stroke Volume" abbrev="SV" units="uL" unitsDisplay="µL" show="yes" paramID="32" value="42.8823375533993"/><parameter name="Ejection Fraction" abbrev="EF" units="%" show="yes" paramID="33" value="71.705990942167"/><parameter name="Fractional Shortening" abbrev="FS" units="%" show="yes" paramID="34" value="40.2244871054569"/><parameter name="Cardiac Output" abbrev="CO" units="mL/min" show="yes" paramID="36" value="0"/></parameters></instance></measurement></measurements><graphs/></package></packages></analysisResults>
