# Supplementary material for: Formyl-peptide receptor type 2 activation mitigates heart and lung damage in inflammatory arthritis
Source: EMBO Mol Med. 2025 Apr 3;17(5):1153–83. doi: 10.1038/s44321-025-00227-1 (PMC12081931; doi:10.1038/s44321-025-00227-1)
Supplement: Supplementary file 6 — Figure 2A Echo raw data part 1 [file 44321_2025_227_MOESM6_ESM.zip › Fig2 Echo pt 1/6-3 3w/20220620103154269/20220620103808144.mxml.1.bak]

<?xml version="1.0"?>
<analysisResults version="8"><packages activePackage="VSI_Default3100Package.sxml" systemPackage="VSI_CardiacPackage.sxml"><package packageID="0" packageName="Generic Package"><measurements><measurement embryoHorn="0" embryoIndex="0" generic="-1" label="Depth 12" mainParamID="7" packageID="0" packageName="Generic Package" typeID="8" typeName="Depth" uniqueID="166244937561127115133259287428135122"><instance color="4294967295" endTime="1216.49941445707" fillColor="4294967295" fillOpacity="0" imageID="322484424574924165964139912974283221" index="1" protocolID="0" regionID="2" scrollPosition="977.874414457071" scrollPositionLeft="977.874414457071" startTime="1216.49941445707" uniqueID="166244937561127115133259287428135122"><modes><mode name="M-Mode" modeFlag="0" productId="31"/></modes><points version="2"><frame frame="0" frameTime="1599.8327477904"><point x="977.874414457071" y="3.46511045180254"/><point x="977.874414457071" y="4.12909019208662"/></frame></points><labelRect left="843.707747790404" top="3.18845222668418" right="936.666081123737" bottom="3.9630952570156"/><parameters><parameter name="Heart Rate" abbrev="HR" units="BPM" show="no" precision="0" paramID="1" value="502.179598953792" valid="-1"/><parameter name="Respiration" abbrev="Resp" units="RR" show="no" precision="0" paramID="2" value="203.188937491181" valid="-1"/><parameter name="Blood Pressure" abbrev="BP" units="mmHg" show="no" precision="0" paramID="6" value="-0.90713725" valid="0"/><parameter name="Blood Pressure;s" abbrev="BP;s" units="mmHg" show="no" precision="0" paramID="4" value="-0.8655935" valid="0"/><parameter name="Blood Pressure;d" abbrev="BP;d" units="mmHg" show="no" precision="0" paramID="5" value="-0.9621935" valid="0"/><parameter name="Temperature" abbrev="Temp" units="C" unitsDisplay="°C" show="no" precision="1" paramID="3" value="21.2631027875" valid="-1"/><parameter name="Depth" abbrev="D" units="mm" show="yes" paramID="7" value="0.663979740284079"/></parameters></instance></measurement><measurement embryoHorn="0" embryoIndex="0" generic="-1" label="Depth 13" mainParamID="7" packageID="0" packageName="Generic Package" typeID="8" typeName="Depth" uniqueID="24428628462494268375132861114184475"><instance color="4294967295" endTime="1216.49941445707" fillColor="4294967295" fillOpacity="0" imageID="322484424574924165964139912974283221" index="2" protocolID="0" regionID="2" scrollPosition="966.374414457071" scrollPositionLeft="966.374414457071" startTime="1216.49941445707" uniqueID="24428628462494268375132861114184475"><modes><mode name="M-Mode" modeFlag="0" productId="31"/></modes><points version="2"><frame frame="0" frameTime="1599.8327477904"><point x="966.374414457071" y="4.12909019208662"/><point x="966.374414457071" y="7.98017268573428"/></frame></points><labelRect left="874.374414457071" top="4.71560562933756" right="967.332747790404" bottom="5.49024865966898"/><parameters><parameter name="Heart Rate" abbrev="HR" units="BPM" show="no" precision="0" paramID="1" value="502.179598953792" valid="-1"/><parameter name="Respiration" abbrev="Resp" units="RR" show="no" precision="0" paramID="2" value="203.188937491181" valid="-1"/><parameter name="Blood Pressure" abbrev="BP" units="mmHg" show="no" precision="0" paramID="6" value="-0.895206" valid="0"/><parameter name="Blood Pressure;s" abbrev="BP;s" units="mmHg" show="no" precision="0" paramID="4" value="-0.8655935" valid="0"/><parameter name="Blood Pressure;d" abbrev="BP;d" units="mmHg" show="no" precision="0" paramID="5" value="-0.9621935" valid="0"/><parameter name="Temperature" abbrev="Temp" units="C" unitsDisplay="°C" show="no" precision="1" paramID="3" value="21.262837645" valid="-1"/><parameter name="Depth" abbrev="D" units="mm" show="yes" paramID="7" value="3.85108249364766"/></parameters></instance></measurement><measurement embryoHorn="0" embryoIndex="0" generic="-1" label="Depth 14" mainParamID="7" packageID="0" packageName="Generic Package" typeID="8" typeName="Depth" uniqueID="14348323151862833722499871957365533"><instance color="4294967295" endTime="1216.49941445707" fillColor="4294967295" fillOpacity="0" imageID="322484424574924165964139912974283221" index="3" protocolID="0" regionID="2" scrollPosition="962.541081123737" scrollPositionLeft="962.541081123737" startTime="1216.49941445707" uniqueID="14348323151862833722499871957365533"><modes><mode name="M-Mode" modeFlag="0" productId="31"/></modes><points version="2"><frame frame="0" frameTime="1599.8327477904"><point x="962.541081123737" y="8.86547900611305"/><point x="962.541081123737" y="7.98017268573428"/></frame></points><labelRect left="911.74941445707" top="2.64620210545218" right="1004.7077477904" bottom="3.42084513578361"/><parameters><parameter name="Heart Rate" abbrev="HR" units="BPM" show="no" precision="0" paramID="1" value="502.179598953792" extra="0" extra2="0" valid="-1" sysShow="-1"/><parameter name="Respiration" abbrev="Resp" units="RR" show="no" precision="0" paramID="2" value="203.188937491181" extra="0" extra2="0" valid="-1" sysShow="-1"/><parameter name="Blood Pressure" abbrev="BP" units="mmHg" show="no" precision="0" paramID="6" value="-0.897506" extra="0" extra2="0" valid="0" sysShow="-1"/><parameter name="Blood Pressure;s" abbrev="BP;s" units="mmHg" show="no" precision="0" paramID="4" value="-0.8655935" extra="0" extra2="0" valid="0" sysShow="-1"/><parameter name="Blood Pressure;d" abbrev="BP;d" units="mmHg" show="no" precision="0" paramID="5" value="-0.9621935" extra="0" extra2="0" valid="0" sysShow="-1"/><parameter name="Temperature" abbrev="Temp" units="C" unitsDisplay="°C" show="no" precision="1" paramID="3" value="21.2627785125" extra="0" extra2="0" valid="-1" sysShow="-1"/><parameter name="Depth" abbrev="D" units="mm" show="yes" paramID="7" value="0.885306320378771" extra="0" extra2="0" valid="-1" sysShow="-1"/></parameters></instance></measurement><measurement embryoHorn="0" embryoIndex="0" generic="-1" label="LV 5" mainParamID="0" packageID="0" packageName="Generic Package" typeID="11" typeName="LV Area" uniqueID="219281828744621718633969758616758271178"><instance color="4294967295" dataFile="20220620103808144.219281828744621718633969758616758271178.pvd" endTime="1024.8327477904" fillColor="4294967295" fillOpacity="0" imageID="322484424574924165964139912974283221" index="4" mLvWalLCount="2" protocolID="0" regionID="2" repeat="no" scrollPosition="1409.37441445707" scrollPositionLeft="1212.66608112374" startTime="1024.8327477904" uniqueID="219281828744621718633969758616758271178" useHeartRateInMsmnt="-1"><modes><mode name="M-Mode" modeFlag="0" productId="31"/></modes><points version="2"><frame frame="0" frameTime="0"><point x="1216.49941445707" y="4.2176208241245"/><point x="1284.4577477904" y="4.74880461635176"/><point x="1334.54108112374" y="4.17335550810556"/><point x="1409.37441445707" y="4.77093727436123"/></frame><frame frame="1" frameTime="1"><point x="1212.66608112374" y="7.99827495416987"/><point x="1278.87441445707" y="6.93590736971534"/><point x="1336.4577477904" y="7.80714181123241"/><point x="1394.04108112374" y="6.95804002772481"/></frame><frame frame="2" frameTime="4"><point x="2" y="0"/><point x="1280.41441445707" y="0"/><point x="1335.80741445707" y="1"/></frame></points><labelRect left="1465.66608112374" top="5.39065169862637" right="1595.04108112374" bottom="7.36045826146914"/><parameters><parameter name="Heart Rate" abbrev="HR" units="BPM" show="yes" precision="0" paramID="1" value="0" valid="0"/><parameter name="Respiration" abbrev="Resp" units="RR" show="no" precision="0" paramID="2" value="203.188937491181" valid="-1"/><parameter name="Blood Pressure" abbrev="BP" units="mmHg" show="no" precision="0" paramID="6" value="-0.910659125" valid="0"/><parameter name="Blood Pressure;s" abbrev="BP;s" units="mmHg" show="no" precision="0" paramID="4" value="-0.8655935" valid="0"/><parameter name="Blood Pressure;d" abbrev="BP;d" units="mmHg" show="no" precision="0" paramID="5" value="-0.9621935" valid="0"/><parameter name="Temperature" abbrev="Temp" units="C" unitsDisplay="°C" show="no" precision="1" paramID="3" value="21.26335267" valid="-1"/><parameter name="Diameter;s" abbrev="D;s" units="mm" show="no" paramID="37" value="2.18987844824383"/><parameter name="Diameter;d" abbrev="D;d" units="mm" show="no" paramID="38" value="3.63271677187942"/><parameter name="Volume;s" abbrev="V;s" units="uL" unitsDisplay="µL" show="no" paramID="30" value="16.0161041401164"/><parameter name="Volume;d" abbrev="V;d" units="uL" unitsDisplay="µL" show="no" paramID="31" value="55.6262419952644"/><parameter name="Stroke Volume" abbrev="SV" units="uL" unitsDisplay="µL" show="yes" paramID="32" value="39.6101378551481"/><parameter name="Ejection Fraction" abbrev="EF" units="%" show="yes" paramID="33" value="71.2076466688513"/><parameter name="Fractional Shortening" abbrev="FS" units="%" show="yes" paramID="34" value="39.7178864811177"/><parameter name="Cardiac Output" abbrev="CO" units="mL/min" show="yes" paramID="36" value="0"/></parameters></instance></measurement></measurements><graphs/></package></packages></analysisResults>
