# Supplementary material for: Formyl-peptide receptor type 2 activation mitigates heart and lung damage in inflammatory arthritis
Source: EMBO Mol Med. 2025 Apr 3;17(5):1153–83. doi: 10.1038/s44321-025-00227-1 (PMC12081931; doi:10.1038/s44321-025-00227-1)
Supplement: Supplementary file 6 — Figure 2A Echo raw data part 1 [file 44321_2025_227_MOESM6_ESM.zip › Fig2 Echo pt 1/6-3 3w/20220620103154269/20220620104405486.mxml.1.bak]

<?xml version="1.0"?>
<analysisResults version="8"><packages activePackage="VSI_Default3100Package.sxml" systemPackage="VSI_CardiacPackage.sxml"><package packageID="0" packageName="Generic Package"><measurements><measurement embryoHorn="0" embryoIndex="0" generic="-1" label="LV Area Short 6" loopData="-1" mainParamID="0" packageID="0" packageName="Generic Package" typeID="23" typeName="LV Area Short" uniqueID="14589768796729945142692228367214157122"><instance color="4294967295" dataFile="20220620104405486.14589768796729945142692228367214157122.pvd" endTime="8274.7875" fillColor="4294967295" fillOpacity="0" imageID="2886375853843558354479327595128534733" index="1" protocolID="0" regionID="1" repeat="no" scrollPosition="8274.7875" scrollPositionLeft="8274.7875" startTime="8274.7875" uniqueID="14589768796729945142692228367214157122"><modes><mode name="B-Mode" modeFlag="0" productId="31"/></modes><points version="2"><frame frame="0" frameTime="8274.7875"><point x="2" y="5"/><point x="0.5" y="0"/><point x="0" y="8274.7875"/><point x="1" y="0"/><point x="6.55607594936709" y="9.30769230769231"/><point x="7.58822784810127" y="9.36538461538462"/><point x="7.58822784810127" y="11.2307692307692"/><point x="6.55607594936709" y="11.3461538461538"/><point x="6.53696202531646" y="10.4230769230769"/></frame></points><labelRect left="9.38493670886076" top="1.82692307692308" right="11.7932911392405" bottom="4"/><parameters><parameter name="Heart Rate" abbrev="HR" units="BPM" show="yes" precision="0" paramID="1" value="522.780903975313" valid="-1"/><parameter name="Respiration" abbrev="Resp" units="RR" show="no" precision="0" paramID="2" value="44.6802569114772" valid="-1"/><parameter name="Blood Pressure" abbrev="BP" units="mmHg" show="no" precision="0" paramID="6" value="-0.8972185" valid="0"/><parameter name="Blood Pressure;s" abbrev="BP;s" units="mmHg" show="no" precision="0" paramID="4" value="0" valid="0"/><parameter name="Blood Pressure;d" abbrev="BP;d" units="mmHg" show="no" precision="0" paramID="5" value="0" valid="0"/><parameter name="Temperature" abbrev="Temp" units="C" unitsDisplay="°C" show="no" precision="1" paramID="3" value="21.3536060325" valid="-1"/><parameter name="Area" abbrev="A" units="mm2" unitsDisplay="mm²" show="yes" paramID="8" value="2.57402232491509"/><parameter name="Area;s" abbrev="A;s" units="mm2" unitsDisplay="mm²" show="yes" paramID="28" value="0"/><parameter name="Area;d" abbrev="A;d" units="mm2" unitsDisplay="mm²" show="yes" paramID="29" value="0"/><parameter name="Fractional Area Change" abbrev="FAC" units="%" show="yes" paramID="35" value="0"/></parameters></instance></measurement></measurements><graphs/></package></packages></analysisResults>
