# Supplementary material for: Formyl-peptide receptor type 2 activation mitigates heart and lung damage in inflammatory arthritis
Source: EMBO Mol Med. 2025 Apr 3;17(5):1153–83. doi: 10.1038/s44321-025-00227-1 (PMC12081931; doi:10.1038/s44321-025-00227-1)
Supplement: Supplementary file 6 — Figure 2A Echo raw data part 1 [file 44321_2025_227_MOESM6_ESM.zip › Fig2 Echo pt 1/6-3 3w/20220620103154269/20220620105327359.mxml]

<?xml version="1.0"?>
<analysisResults version="8"><packages activePackage="VSI_Default3100Package.sxml" systemPackage="VSI_CardiacPackage.sxml"><package packageID="0" packageName="Generic Package"><measurements><measurement embryoHorn="0" embryoIndex="0" generic="-1" label="Doppler Velocity 11" mainParamID="15" packageID="0" packageName="Generic Package" typeID="13" typeName="Doppler Velocity" uniqueID="249844818986998233793318168331251"><instance color="4294967295" endTime="1278.37174873737" fillColor="4294967295" fillOpacity="0" imageID="27881443666465795774815838414262368" index="1" protocolID="0" regionID="4" scrollPosition="1064.66341540404" scrollPositionLeft="1064.66341540404" startTime="1278.37174873737" uniqueID="249844818986998233793318168331251"><modes><mode name="PW Doppler" modeFlag="0" productId="31"/></modes><points version="2"><frame frame="0" frameTime="1661.70508207071"><point x="1064.66341540404" y="27260.7727480319"/><point x="1064.66341540404" y="0"/></frame></points><labelRect left="1020.58008207071" top="59953.5813941957" right="1151.87174873737" bottom="51151.6713740747"/><parameters><parameter name="Heart Rate" abbrev="HR" units="BPM" show="no" precision="0" paramID="1" value="412.784864554966" valid="-1"/><parameter name="Respiration" abbrev="Resp" units="RR" show="no" precision="0" paramID="2" value="122.80402524305" valid="-1"/><parameter name="Blood Pressure" abbrev="BP" units="mmHg" show="no" precision="0" paramID="6" value="-0.9374685" valid="0"/><parameter name="Blood Pressure;s" abbrev="BP;s" units="mmHg" show="no" precision="0" paramID="4" value="-0.8644435" valid="0"/><parameter name="Blood Pressure;d" abbrev="BP;d" units="mmHg" show="no" precision="0" paramID="5" value="-0.9656435" valid="0"/><parameter name="Temperature" abbrev="Temp" units="C" unitsDisplay="°C" show="no" precision="1" paramID="3" value="21.3660505625" valid="-1"/><parameter name="Velocity" abbrev="Vel" units="mm/s" show="yes" paramID="15" value="665.160995327554"/><parameter name="Gradient" abbrev="Grad" units="mmHg" show="no" paramID="16" value="1.76975659882057"/></parameters></instance></measurement><measurement embryoHorn="0" embryoIndex="0" generic="-1" label="Doppler Velocity 12" mainParamID="15" packageID="0" packageName="Generic Package" typeID="13" typeName="Doppler Velocity" uniqueID="1459922716522516242131394424298481"><instance color="4294967295" endTime="1278.37174873737" fillColor="4294967295" fillOpacity="0" imageID="27881443666465795774815838414262368" index="2" protocolID="0" regionID="4" scrollPosition="1101.08008207071" scrollPositionLeft="1101.08008207071" startTime="1278.37174873737" uniqueID="1459922716522516242131394424298481"><modes><mode name="PW Doppler" modeFlag="0" productId="31"/></modes><points version="2"><frame frame="0" frameTime="1661.70508207071"><point x="1101.08008207071" y="16949.9638673187"/><point x="1101.08008207071" y="0"/></frame></points><labelRect left="1192.12174873737" top="58394.3859049171" right="1324.37174873737" bottom="49592.4758847961"/><parameters><parameter name="Heart Rate" abbrev="HR" units="BPM" show="no" precision="0" paramID="1" value="412.784864554966" valid="-1"/><parameter name="Respiration" abbrev="Resp" units="RR" show="no" precision="0" paramID="2" value="122.80402524305" valid="-1"/><parameter name="Blood Pressure" abbrev="BP" units="mmHg" show="no" precision="0" paramID="6" value="-0.912456" valid="0"/><parameter name="Blood Pressure;s" abbrev="BP;s" units="mmHg" show="no" precision="0" paramID="4" value="-0.8644435" valid="0"/><parameter name="Blood Pressure;d" abbrev="BP;d" units="mmHg" show="no" precision="0" paramID="5" value="-0.9656435" valid="0"/><parameter name="Temperature" abbrev="Temp" units="C" unitsDisplay="°C" show="no" precision="1" paramID="3" value="21.36319122" valid="-1"/><parameter name="Velocity" abbrev="Vel" units="mm/s" show="yes" paramID="15" value="413.577962039457"/><parameter name="Gradient" abbrev="Grad" units="mmHg" show="no" paramID="16" value="0.684186922738843"/></parameters></instance></measurement><measurement embryoHorn="0" embryoIndex="0" generic="-1" label="Acceleration 6" mainParamID="18" packageID="0" packageName="Generic Package" typeID="12" typeName="Acceleration" uniqueID="218387217994827559926513353845589561"><instance color="4294967295" endTime="1278.37174873737" fillColor="4294967295" fillOpacity="0" imageID="27881443666465795774815838414262368" index="3" protocolID="0" regionID="4" scrollPosition="1085.74674873737" scrollPositionLeft="1064.66341540404" startTime="1086.70508207071" uniqueID="218387217994827559926513353845589561"><modes><mode name="PW Doppler" modeFlag="0" productId="31"/></modes><points version="2"><frame frame="0" frameTime="1661.70508207071"><point x="1064.66341540404" y="27763.739034896"/><point x="1085.74674873737" y="0"/></frame></points><labelRect left="1095.33008207071" top="46574.6781636118" right="1259.20508207071" bottom="37772.7681434907"/><parameters><parameter name="Heart Rate" abbrev="HR" units="BPM" show="no" precision="0" paramID="1" value="412.784864554966" valid="-1"/><parameter name="Respiration" abbrev="Resp" units="RR" show="no" precision="0" paramID="2" value="122.80402524305" valid="-1"/><parameter name="Blood Pressure" abbrev="BP" units="mmHg" show="no" precision="0" paramID="6" value="-0.9374685" valid="0"/><parameter name="Blood Pressure;s" abbrev="BP;s" units="mmHg" show="no" precision="0" paramID="4" value="-0.8644435" valid="0"/><parameter name="Blood Pressure;d" abbrev="BP;d" units="mmHg" show="no" precision="0" paramID="5" value="-0.9656435" valid="0"/><parameter name="Temperature" abbrev="Temp" units="C" unitsDisplay="°C" show="no" precision="1" paramID="3" value="21.3660505625" valid="-1"/><parameter name="Acceleration" abbrev="Accel" units="mm/s2" unitsDisplay="mm/s²" show="yes" paramID="18" value="-32131.22553746"/><parameter name="PHT" abbrev="PHT" units="ms" show="no" precision="2" paramID="40" value="6.17741666666664"/><parameter name="Time" abbrev="T" units="ms" show="no" precision="2" paramID="17" value="21.0833333333333"/></parameters></instance></measurement><measurement embryoHorn="0" embryoIndex="0" generic="-1" label="Time 11" mainParamID="17" packageID="0" packageName="Generic Package" typeID="7" typeName="Time" uniqueID="132799582673661264492776944631915"><instance color="4294967295" endTime="1470.03841540404" fillColor="4294967295" fillOpacity="0" imageID="27881443666465795774815838414262368" index="4" protocolID="0" regionID="4" scrollPosition="1085.74674873737" scrollPositionLeft="1063.70508207071" startTime="1086.70508207071" uniqueID="132799582673661264492776944631915"><modes><mode name="PW Doppler" modeFlag="0" productId="31"/></modes><points version="2"><frame frame="0" frameTime="1661.70508207071"><point x="1063.70508207071" y="-402.37302949124"/><point x="1085.74674873737" y="-402.37302949124"/></frame></points><labelRect left="959.246748737374" top="49894.2556569145" right="1045.49674873737" bottom="41092.3456367935"/><parameters><parameter name="Heart Rate" abbrev="HR" units="BPM" show="no" precision="0" paramID="1" value="412.784864554966" valid="-1"/><parameter name="Respiration" abbrev="Resp" units="RR" show="no" precision="0" paramID="2" value="122.80402524305" valid="-1"/><parameter name="Blood Pressure" abbrev="BP" units="mmHg" show="no" precision="0" paramID="6" value="-0.938115375" valid="0"/><parameter name="Blood Pressure;s" abbrev="BP;s" units="mmHg" show="no" precision="0" paramID="4" value="-0.8644435" valid="0"/><parameter name="Blood Pressure;d" abbrev="BP;d" units="mmHg" show="no" precision="0" paramID="5" value="-0.9656435" valid="0"/><parameter name="Temperature" abbrev="Temp" units="C" unitsDisplay="°C" show="no" precision="1" paramID="3" value="21.36605247" valid="-1"/><parameter name="Time" abbrev="T" units="ms" show="yes" precision="2" paramID="17" value="22.0416666666667"/></parameters></instance></measurement><measurement embryoHorn="0" embryoIndex="0" generic="-1" label="Time 12" mainParamID="17" packageID="0" packageName="Generic Package" typeID="7" typeName="Time" uniqueID="1386332858587748232299478474952312"><instance color="4294967295" endTime="1470.03841540404" fillColor="4294967295" fillOpacity="0" imageID="27881443666465795774815838414262368" index="5" protocolID="0" regionID="4" scrollPosition="1207.45508207071" scrollPositionLeft="1190.20508207071" startTime="1086.70508207071" uniqueID="1386332858587748232299478474952312"><modes><mode name="PW Doppler" modeFlag="0" productId="31"/></modes><points version="2"><frame frame="0" frameTime="1661.70508207071"><point x="1190.20508207071" y="-150.889886059208"/><point x="1207.45508207071" y="-150.889886059208"/></frame></points><labelRect left="949.66341540404" top="37823.0647721772" right="1035.91341540404" bottom="29021.1547520561"/><parameters><parameter name="Heart Rate" abbrev="HR" units="BPM" show="no" precision="0" paramID="1" value="412.784864554966" valid="-1"/><parameter name="Respiration" abbrev="Resp" units="RR" show="no" precision="0" paramID="2" value="122.80402524305" valid="-1"/><parameter name="Blood Pressure" abbrev="BP" units="mmHg" show="no" precision="0" paramID="6" value="-0.897721625" valid="0"/><parameter name="Blood Pressure;s" abbrev="BP;s" units="mmHg" show="no" precision="0" paramID="4" value="-0.8644435" valid="0"/><parameter name="Blood Pressure;d" abbrev="BP;d" units="mmHg" show="no" precision="0" paramID="5" value="-0.9656435" valid="0"/><parameter name="Temperature" abbrev="Temp" units="C" unitsDisplay="°C" show="no" precision="1" paramID="3" value="21.36303862" valid="-1"/><parameter name="Time" abbrev="T" units="ms" show="yes" precision="2" paramID="17" value="17.2499999999998"/></parameters></instance></measurement></measurements><graphs/></package></packages></analysisResults>
