# Supplementary material for: Formyl-peptide receptor type 2 activation mitigates heart and lung damage in inflammatory arthritis
Source: EMBO Mol Med. 2025 Apr 3;17(5):1153–83. doi: 10.1038/s44321-025-00227-1 (PMC12081931; doi:10.1038/s44321-025-00227-1)
Supplement: Supplementary file 6 — Figure 2A Echo raw data part 1 [file 44321_2025_227_MOESM6_ESM.zip › Fig2 Echo pt 1/6-3 3w/20220620103154269/20220620105330620.mxml]

<?xml version="1.0"?>
<analysisResults version="8"><packages activePackage="VSI_Default3100Package.sxml" systemPackage="VSI_CardiacPackage.sxml"><package packageID="0" packageName="Generic Package"><measurements><measurement embryoHorn="0" embryoIndex="0" generic="-1" label="Doppler Velocity 9" mainParamID="15" packageID="0" packageName="Generic Package" typeID="13" typeName="Doppler Velocity" uniqueID="37877498821758442165972689235365879"><instance color="4294967295" endTime="3821.82689551768" fillColor="4294967295" fillOpacity="0" imageID="953494488592263953915956396924468" index="1" protocolID="0" regionID="4" scrollPosition="3813.20189551768" scrollPositionLeft="3813.20189551768" startTime="3821.82689551768" uniqueID="37877498821758442165972689235365879"><modes><mode name="PW Doppler" modeFlag="0" productId="31"/></modes><points version="2"><frame frame="0" frameTime="4205.16022885101"><point x="3813.20189551768" y="26757.8064611679"/><point x="3813.20189551768" y="0"/></frame></points><labelRect left="3784.45189551768" top="59953.5813941957" right="3915.74356218434" bottom="51151.6713740747"/><parameters><parameter name="Heart Rate" abbrev="HR" units="BPM" show="no" precision="0" paramID="1" value="394.89921842863" valid="-1"/><parameter name="Respiration" abbrev="Resp" units="RR" show="no" precision="0" paramID="2" value="126.127704300604" valid="-1"/><parameter name="Blood Pressure" abbrev="BP" units="mmHg" show="no" precision="0" paramID="6" value="-0.93588725" valid="0"/><parameter name="Blood Pressure;s" abbrev="BP;s" units="mmHg" show="no" precision="0" paramID="4" value="-0.8632935" valid="0"/><parameter name="Blood Pressure;d" abbrev="BP;d" units="mmHg" show="no" precision="0" paramID="5" value="-0.9713935" valid="0"/><parameter name="Temperature" abbrev="Temp" units="C" unitsDisplay="°C" show="no" precision="1" paramID="3" value="21.37002007" valid="-1"/><parameter name="Velocity" abbrev="Vel" units="mm/s" show="yes" paramID="15" value="652.88865224033"/><parameter name="Gradient" abbrev="Grad" units="mmHg" show="no" paramID="16" value="1.70505436889678"/></parameters></instance></measurement><measurement embryoHorn="0" embryoIndex="0" generic="-1" label="Doppler Velocity 10" mainParamID="15" packageID="0" packageName="Generic Package" typeID="13" typeName="Doppler Velocity" uniqueID="1353384753217467864187172384142231"><instance color="4294967295" endTime="3821.82689551768" fillColor="4294967295" fillOpacity="0" imageID="953494488592263953915956396924468" index="2" protocolID="0" regionID="4" scrollPosition="3837.16022885101" scrollPositionLeft="3837.16022885101" startTime="3821.82689551768" uniqueID="1353384753217467864187172384142231"><modes><mode name="PW Doppler" modeFlag="0" productId="31"/></modes><points version="2"><frame frame="0" frameTime="4205.16022885101"><point x="3837.16022885101" y="17955.8964410469"/><point x="3837.16022885101" y="0"/></frame></points><labelRect left="3932.03522885101" top="59148.8353352132" right="4064.28522885101" bottom="50346.9253150922"/><parameters><parameter name="Heart Rate" abbrev="HR" units="BPM" show="no" precision="0" paramID="1" value="394.89921842863" valid="-1"/><parameter name="Respiration" abbrev="Resp" units="RR" show="no" precision="0" paramID="2" value="126.127704300604" valid="-1"/><parameter name="Blood Pressure" abbrev="BP" units="mmHg" show="no" precision="0" paramID="6" value="-0.888377875" valid="0"/><parameter name="Blood Pressure;s" abbrev="BP;s" units="mmHg" show="no" precision="0" paramID="4" value="-0.8632935" valid="0"/><parameter name="Blood Pressure;d" abbrev="BP;d" units="mmHg" show="no" precision="0" paramID="5" value="-0.9713935" valid="0"/><parameter name="Temperature" abbrev="Temp" units="C" unitsDisplay="°C" show="no" precision="1" paramID="3" value="21.36890609" valid="-1"/><parameter name="Velocity" abbrev="Vel" units="mm/s" show="yes" paramID="15" value="438.122648213906"/><parameter name="Gradient" abbrev="Grad" units="mmHg" show="no" paramID="16" value="0.767805819511863"/></parameters></instance></measurement><measurement embryoHorn="0" embryoIndex="0" generic="-1" label="Acceleration 5" mainParamID="18" packageID="0" packageName="Generic Package" typeID="12" typeName="Acceleration" uniqueID="16459847628994289764583323211326"><instance color="4294967295" endTime="3821.82689551768" fillColor="4294967295" fillOpacity="0" imageID="953494488592263953915956396924468" index="3" protocolID="0" regionID="4" scrollPosition="3836.20189551768" scrollPositionLeft="3813.20189551768" startTime="3630.16022885101" uniqueID="16459847628994289764583323211326"><modes><mode name="PW Doppler" modeFlag="0" productId="31"/></modes><points version="2"><frame frame="0" frameTime="4205.16022885101"><point x="3813.20189551768" y="27009.2896045999"/><point x="3836.20189551768" y="0"/></frame></points><labelRect left="3611.95189551768" top="56382.5207574609" right="3775.82689551768" bottom="47580.6107373399"/><parameters><parameter name="Heart Rate" abbrev="HR" units="BPM" show="no" precision="0" paramID="1" value="394.89921842863" valid="-1"/><parameter name="Respiration" abbrev="Resp" units="RR" show="no" precision="0" paramID="2" value="126.127704300604" valid="-1"/><parameter name="Blood Pressure" abbrev="BP" units="mmHg" show="no" precision="0" paramID="6" value="-0.93588725" valid="0"/><parameter name="Blood Pressure;s" abbrev="BP;s" units="mmHg" show="no" precision="0" paramID="4" value="-0.8632935" valid="0"/><parameter name="Blood Pressure;d" abbrev="BP;d" units="mmHg" show="no" precision="0" paramID="5" value="-0.9713935" valid="0"/><parameter name="Temperature" abbrev="Temp" units="C" unitsDisplay="°C" show="no" precision="1" paramID="3" value="21.37002007" valid="-1"/><parameter name="Acceleration" abbrev="Accel" units="mm/s2" unitsDisplay="mm/s²" show="yes" paramID="18" value="-28653.2532079975"/><parameter name="PHT" abbrev="PHT" units="ms" show="no" precision="2" paramID="40" value="6.739"/><parameter name="Time" abbrev="T" units="ms" show="no" precision="2" paramID="17" value="23"/></parameters></instance></measurement><measurement embryoHorn="0" embryoIndex="0" generic="-1" label="Time 9" mainParamID="17" packageID="0" packageName="Generic Package" typeID="7" typeName="Time" uniqueID="9764631755254737918583749586648483"><instance color="4294967295" endTime="4013.49356218434" fillColor="4294967295" fillOpacity="0" imageID="953494488592263953915956396924468" index="4" protocolID="0" regionID="4" scrollPosition="3837.16022885101" scrollPositionLeft="3813.20189551768" startTime="3630.16022885101" uniqueID="9764631755254737918583749586648483"><modes><mode name="PW Doppler" modeFlag="0" productId="31"/></modes><points version="2"><frame frame="0" frameTime="4205.16022885101"><point x="3813.20189551768" y="-1408.30560321936"/><point x="3837.16022885101" y="-1408.30560321936"/></frame></points><labelRect left="3564.99356218434" top="42601.2444973857" right="3651.24356218434" bottom="33799.3344772647"/><parameters><parameter name="Heart Rate" abbrev="HR" units="BPM" show="no" precision="0" paramID="1" value="394.89921842863" valid="-1"/><parameter name="Respiration" abbrev="Resp" units="RR" show="no" precision="0" paramID="2" value="126.127704300604" valid="-1"/><parameter name="Blood Pressure" abbrev="BP" units="mmHg" show="no" precision="0" paramID="6" value="-0.93588725" valid="0"/><parameter name="Blood Pressure;s" abbrev="BP;s" units="mmHg" show="no" precision="0" paramID="4" value="-0.8632935" valid="0"/><parameter name="Blood Pressure;d" abbrev="BP;d" units="mmHg" show="no" precision="0" paramID="5" value="-0.9713935" valid="0"/><parameter name="Temperature" abbrev="Temp" units="C" unitsDisplay="°C" show="no" precision="1" paramID="3" value="21.37002007" valid="-1"/><parameter name="Time" abbrev="T" units="ms" show="yes" precision="2" paramID="17" value="23.9583333333335"/></parameters></instance></measurement><measurement embryoHorn="0" embryoIndex="0" generic="-1" label="Time 10" mainParamID="17" packageID="0" packageName="Generic Package" typeID="7" typeName="Time" uniqueID="2324234931535768944539154134687319"><instance color="4294967295" endTime="4013.49356218434" fillColor="4294967295" fillOpacity="0" imageID="953494488592263953915956396924468" index="5" protocolID="0" regionID="4" scrollPosition="3945.45189551768" scrollPositionLeft="3929.16022885101" startTime="3630.16022885101" uniqueID="2324234931535768944539154134687319"><modes><mode name="PW Doppler" modeFlag="0" productId="31"/></modes><points version="2"><frame frame="0" frameTime="4205.16022885101"><point x="3945.45189551768" y="1358.00897453296"/><point x="3929.16022885101" y="1358.00897453296"/></frame></points><labelRect left="3557.32689551768" top="27512.255891464" right="3643.57689551768" bottom="18710.345871343"/><parameters><parameter name="Heart Rate" abbrev="HR" units="BPM" show="no" precision="0" paramID="1" value="386.83680322364" valid="-1"/><parameter name="Respiration" abbrev="Resp" units="RR" show="no" precision="0" paramID="2" value="126.127704300604" valid="-1"/><parameter name="Blood Pressure" abbrev="BP" units="mmHg" show="no" precision="0" paramID="6" value="-0.895781" valid="0"/><parameter name="Blood Pressure;s" abbrev="BP;s" units="mmHg" show="no" precision="0" paramID="4" value="-0.8655935" valid="0"/><parameter name="Blood Pressure;d" abbrev="BP;d" units="mmHg" show="no" precision="0" paramID="5" value="-0.9713935" valid="0"/><parameter name="Temperature" abbrev="Temp" units="C" unitsDisplay="°C" show="no" precision="1" paramID="3" value="21.36647975" valid="-1"/><parameter name="Time" abbrev="T" units="ms" show="yes" precision="2" paramID="17" value="16.2916666666665"/></parameters></instance></measurement></measurements><graphs/></package></packages></analysisResults>
