# Supplementary material for: Formyl-peptide receptor type 2 activation mitigates heart and lung damage in inflammatory arthritis
Source: EMBO Mol Med. 2025 Apr 3;17(5):1153–83. doi: 10.1038/s44321-025-00227-1 (PMC12081931; doi:10.1038/s44321-025-00227-1)
Supplement: Supplementary file 6 — Figure 2A Echo raw data part 1 [file 44321_2025_227_MOESM6_ESM.zip › Fig2 Echo pt 1/6-3 3w/Study.bak]

<?xml version="1.0" encoding="utf-8" standalone="no"?>
<study id="174381137319964357617818578341693579" idCreated="174381137319964357617818578341693579" name="Homocsteine arthritis BMS" createdDate="2022-06-20T09:21:43.0Z" owner="Jianmin" autoSyncStatus="1" notes="" grantingInstitution="" versionRequired="1.1.0.0" versionModified="3.2.0.14554" access="private" lastModifiedBy="Jianmin" lastModifiedDate="2022-06-20T09:21:43.0Z"/>
