# Supplementary material for: Formyl-peptide receptor type 2 activation mitigates heart and lung damage in inflammatory arthritis
Source: EMBO Mol Med. 2025 Apr 3;17(5):1153–83. doi: 10.1038/s44321-025-00227-1 (PMC12081931; doi:10.1038/s44321-025-00227-1)
Supplement: Supplementary file 6 — Figure 2A Echo raw data part 1 [file 44321_2025_227_MOESM6_ESM.zip › Fig2 Echo pt 1/6-3 4w base/20220628102905541/20220628103131649.mxml.1.bak]

<?xml version="1.0"?>
<analysisResults version="8"><packages activePackage="VSI_Default3100Package.sxml" systemPackage="VSI_CardiacPackage.sxml"><package packageID="0" packageName="Generic Package"><measurements><measurement embryoHorn="0" embryoIndex="0" generic="-1" label="Depth 10" mainParamID="7" packageID="0" packageName="Generic Package" typeID="8" typeName="Depth" uniqueID="331957954443537376223785538141872912635"><instance color="4294967295" endTime="2290.02788682784" fillColor="4294967295" fillOpacity="0" imageID="11415874835839795278717431291685639" index="1" protocolID="0" regionID="2" scrollPosition="2182.6945534945" scrollPositionLeft="2182.6945534945" startTime="2290.02788682784" uniqueID="331957954443537376223785538141872912635"><modes><mode name="M-Mode" modeFlag="0" productId="31"/></modes><points version="2"><frame frame="0" frameTime="2673.36122016117"><point x="2182.6945534945" y="4.08733165925967"/><point x="2182.6945534945" y="4.79345451160038"/></frame></points><labelRect left="2030.3195534945" top="4.58750201300101" right="2123.27788682784" bottom="5.27401034166559"/><parameters><parameter name="Heart Rate" abbrev="HR" units="BPM" show="no" precision="0" paramID="1" value="488.964346349745" valid="-1"/><parameter name="Respiration" abbrev="Resp" units="RR" show="no" precision="0" paramID="2" value="218.181818181818" valid="-1"/><parameter name="Blood Pressure" abbrev="BP" units="mmHg" show="no" precision="0" paramID="6" value="-0.909581" valid="0"/><parameter name="Blood Pressure;s" abbrev="BP;s" units="mmHg" show="no" precision="0" paramID="4" value="-0.8678935" valid="0"/><parameter name="Blood Pressure;d" abbrev="BP;d" units="mmHg" show="no" precision="0" paramID="5" value="-0.9598935" valid="0"/><parameter name="Temperature" abbrev="Temp" units="C" unitsDisplay="°C" show="no" precision="1" paramID="3" value="35.235160695" valid="-1"/><parameter name="Depth" abbrev="D" units="mm" show="yes" paramID="7" value="0.70612285234071"/></parameters></instance></measurement><measurement embryoHorn="0" embryoIndex="0" generic="-1" label="Depth 11" mainParamID="7" packageID="0" packageName="Generic Package" typeID="8" typeName="Depth" uniqueID="1578561898547311821968227416635284"><instance color="4294967295" endTime="2290.02788682784" fillColor="4294967295" fillOpacity="0" imageID="11415874835839795278717431291685639" index="2" protocolID="0" regionID="2" scrollPosition="2182.6945534945" scrollPositionLeft="2182.6945534945" startTime="2290.02788682784" uniqueID="1578561898547311821968227416635284"><modes><mode name="M-Mode" modeFlag="0" productId="31"/></modes><points version="2"><frame frame="0" frameTime="2673.36122016117"><point x="2182.6945534945" y="4.79345451160038"/><point x="2182.6945534945" y="8.5005994863891"/></frame></points><labelRect left="2035.11122016117" top="5.99974771768242" right="2128.0695534945" bottom="6.686256046347"/><parameters><parameter name="Heart Rate" abbrev="HR" units="BPM" show="no" precision="0" paramID="1" value="488.964346349745" valid="-1"/><parameter name="Respiration" abbrev="Resp" units="RR" show="no" precision="0" paramID="2" value="218.181818181818" valid="-1"/><parameter name="Blood Pressure" abbrev="BP" units="mmHg" show="no" precision="0" paramID="6" value="-0.909581" valid="0"/><parameter name="Blood Pressure;s" abbrev="BP;s" units="mmHg" show="no" precision="0" paramID="4" value="-0.8678935" valid="0"/><parameter name="Blood Pressure;d" abbrev="BP;d" units="mmHg" show="no" precision="0" paramID="5" value="-0.9598935" valid="0"/><parameter name="Temperature" abbrev="Temp" units="C" unitsDisplay="°C" show="no" precision="1" paramID="3" value="35.235160695" valid="-1"/><parameter name="Depth" abbrev="D" units="mm" show="yes" paramID="7" value="3.70714497478872"/></parameters></instance></measurement><measurement embryoHorn="0" embryoIndex="0" generic="-1" label="Depth 12" mainParamID="7" packageID="0" packageName="Generic Package" typeID="8" typeName="Depth" uniqueID="16951268629997154192429835584713454"><instance color="4294967295" endTime="2290.02788682784" fillColor="4294967295" fillOpacity="0" imageID="11415874835839795278717431291685639" index="3" protocolID="0" regionID="2" scrollPosition="2179.8195534945" scrollPositionLeft="2179.8195534945" startTime="2290.02788682784" uniqueID="16951268629997154192429835584713454"><modes><mode name="M-Mode" modeFlag="0" productId="31"/></modes><points version="2"><frame frame="0" frameTime="2673.36122016117"><point x="2179.8195534945" y="9.22633686240594"/><point x="2179.8195534945" y="8.5005994863891"/></frame></points><labelRect left="2036.0695534945" top="8.00042913264777" right="2129.02788682784" bottom="8.68693746131235"/><parameters><parameter name="Heart Rate" abbrev="HR" units="BPM" show="no" precision="0" paramID="1" value="488.964346349745" valid="-1"/><parameter name="Respiration" abbrev="Resp" units="RR" show="no" precision="0" paramID="2" value="218.181818181818" valid="-1"/><parameter name="Blood Pressure" abbrev="BP" units="mmHg" show="no" precision="0" paramID="6" value="-0.91346225" valid="0"/><parameter name="Blood Pressure;s" abbrev="BP;s" units="mmHg" show="no" precision="0" paramID="4" value="-0.8678935" valid="0"/><parameter name="Blood Pressure;d" abbrev="BP;d" units="mmHg" show="no" precision="0" paramID="5" value="-0.9598935" valid="0"/><parameter name="Temperature" abbrev="Temp" units="C" unitsDisplay="°C" show="no" precision="1" paramID="3" value="35.2349909275" valid="-1"/><parameter name="Depth" abbrev="D" units="mm" show="yes" paramID="7" value="0.72573737601684"/></parameters></instance></measurement><measurement embryoHorn="0" embryoIndex="0" generic="-1" label="LV 4" mainParamID="0" packageID="0" packageName="Generic Package" typeID="11" typeName="LV Area" uniqueID="18942983265845895726835882438844"><instance color="4294967295" dataFile="20220628103131649.18942983265845895726835882438844.pvd" endTime="2098.36122016117" fillColor="4294967295" fillOpacity="0" imageID="11415874835839795278717431291685639" index="4" mLvWalLCount="2" protocolID="0" regionID="2" repeat="no" scrollPosition="2486.23622016117" scrollPositionLeft="2301.52788682784" startTime="2098.36122016117" uniqueID="18942983265845895726835882438844" useHeartRateInMsmnt="-1"><modes><mode name="M-Mode" modeFlag="0" productId="31"/></modes><points version="2"><frame frame="0" frameTime="0"><point x="2301.52788682784" y="4.81306903527651"/><point x="2372.36122016117" y="5.46034831658883"/><point x="2427.86122016117" y="4.75422546424812"/><point x="2486.23622016117" y="5.4407337929127"/></frame><frame frame="1" frameTime="1"><point x="2307.27788682784" y="8.63824185960469"/><point x="2358.9445534945" y="7.67644878450894"/><point x="2434.90288682784" y="8.4806442552303"/><point x="2480.48622016117" y="7.4606890240715"/></frame><frame frame="2" frameTime="4"><point x="2" y="0"/><point x="2364.7830534945" y="0"/><point x="2429.90938682784" y="1"/></frame></points><labelRect left="2511.40288682784" top="6.30377283466245" right="2640.77788682784" bottom="8.04946544183809"/><parameters><parameter name="Heart Rate" abbrev="HR" units="BPM" show="yes" precision="0" paramID="1" value="0" valid="0"/><parameter name="Respiration" abbrev="Resp" units="RR" show="no" precision="0" paramID="2" value="218.181818181818" valid="-1"/><parameter name="Blood Pressure" abbrev="BP" units="mmHg" show="no" precision="0" paramID="6" value="-0.907784125" valid="0"/><parameter name="Blood Pressure;s" abbrev="BP;s" units="mmHg" show="no" precision="0" paramID="4" value="-0.89362475" valid="0"/><parameter name="Blood Pressure;d" abbrev="BP;d" units="mmHg" show="no" precision="0" paramID="5" value="-0.91374975" valid="0"/><parameter name="Temperature" abbrev="Temp" units="C" unitsDisplay="°C" show="no" precision="1" paramID="3" value="35.2362117275" valid="-1"/><parameter name="Diameter;s" abbrev="D;s" units="mm" show="no" paramID="37" value="2.2398735511102"/><parameter name="Diameter;d" abbrev="D;d" units="mm" show="no" paramID="38" value="3.72057325614182"/><parameter name="Volume;s" abbrev="V;s" units="uL" unitsDisplay="µL" show="no" paramID="30" value="16.953618243403"/><parameter name="Volume;d" abbrev="V;d" units="uL" unitsDisplay="µL" show="no" paramID="31" value="58.9027430094392"/><parameter name="Stroke Volume" abbrev="SV" units="uL" unitsDisplay="µL" show="yes" paramID="32" value="41.9491247660362"/><parameter name="Ejection Fraction" abbrev="EF" units="%" show="yes" paramID="33" value="71.2176082518157"/><parameter name="Fractional Shortening" abbrev="FS" units="%" show="yes" paramID="34" value="39.7976226536413"/><parameter name="Cardiac Output" abbrev="CO" units="mL/min" show="yes" paramID="36" value="0"/></parameters></instance></measurement></measurements><graphs/></package></packages></analysisResults>
