# Supplementary material for: Formyl-peptide receptor type 2 activation mitigates heart and lung damage in inflammatory arthritis
Source: EMBO Mol Med. 2025 Apr 3;17(5):1153–83. doi: 10.1038/s44321-025-00227-1 (PMC12081931; doi:10.1038/s44321-025-00227-1)
Supplement: Supplementary file 6 — Figure 2A Echo raw data part 1 [file 44321_2025_227_MOESM6_ESM.zip › Fig2 Echo pt 1/6-3 4w base/20220628102905541/20220628103807771.mxml.1.bak]

<?xml version="1.0"?>
<analysisResults version="8"><packages activePackage="VSI_Default3100Package.sxml" systemPackage="VSI_CardiacPackage.sxml"><package packageID="0" packageName="Generic Package"><measurements><measurement embryoHorn="0" embryoIndex="0" generic="-1" label="LV Area Short 6" loopData="-1" mainParamID="0" packageID="0" packageName="Generic Package" typeID="23" typeName="LV Area Short" uniqueID="33862317177781317415359195147474618"><instance color="4294967295" dataFile="20220628103807771.33862317177781317415359195147474618.pvd" endTime="10133.8775" fillColor="4294967295" fillOpacity="0" imageID="155971758792466778863386394131665811" index="1" protocolID="0" regionID="1" repeat="no" scrollPosition="10133.8775" scrollPositionLeft="10133.8775" startTime="10133.8775" uniqueID="33862317177781317415359195147474618"><modes><mode name="B-Mode" modeFlag="0" productId="31"/></modes><points version="2"><frame frame="0" frameTime="10133.8775"><point x="2" y="5"/><point x="0.5" y="0"/><point x="0" y="10133.8775"/><point x="1" y="0"/><point x="5.285" y="9.08528428093645"/><point x="6.23313953488372" y="9.17307692307692"/><point x="6.18046511627907" y="10.9991638795987"/><point x="5.285" y="11.0342809364548"/><point x="5.19720930232558" y="10.2792642140468"/></frame></points><labelRect left="9.58674418604651" top="1.64046822742475" right="11.9922093023256" bottom="3.80016722408027"/><parameters><parameter name="Heart Rate" abbrev="HR" units="BPM" show="yes" precision="0" paramID="1" value="553.95268320831" valid="-1"/><parameter name="Respiration" abbrev="Resp" units="RR" show="no" precision="0" paramID="2" value="50.3646188552542" valid="-1"/><parameter name="Blood Pressure" abbrev="BP" units="mmHg" show="no" precision="0" paramID="6" value="-0.89506225" valid="0"/><parameter name="Blood Pressure;s" abbrev="BP;s" units="mmHg" show="no" precision="0" paramID="4" value="0" valid="0"/><parameter name="Blood Pressure;d" abbrev="BP;d" units="mmHg" show="no" precision="0" paramID="5" value="0" valid="0"/><parameter name="Temperature" abbrev="Temp" units="C" unitsDisplay="°C" show="no" precision="1" paramID="3" value="36.33447202" valid="-1"/><parameter name="Area" abbrev="A" units="mm2" unitsDisplay="mm²" show="yes" paramID="8" value="2.30830323041505"/><parameter name="Area;s" abbrev="A;s" units="mm2" unitsDisplay="mm²" show="yes" paramID="28" value="0"/><parameter name="Area;d" abbrev="A;d" units="mm2" unitsDisplay="mm²" show="yes" paramID="29" value="0"/><parameter name="Fractional Area Change" abbrev="FAC" units="%" show="yes" paramID="35" value="0"/></parameters></instance></measurement></measurements><graphs/></package></packages></analysisResults>
