# Supplementary material for: Formyl-peptide receptor type 2 activation mitigates heart and lung damage in inflammatory arthritis
Source: EMBO Mol Med. 2025 Apr 3;17(5):1153–83. doi: 10.1038/s44321-025-00227-1 (PMC12081931; doi:10.1038/s44321-025-00227-1)
Supplement: Supplementary file 6 — Figure 2A Echo raw data part 1 [file 44321_2025_227_MOESM6_ESM.zip › Fig2 Echo pt 1/6-3 4w base/20220628102905541/20220628104026952.mxml.1.bak]

<?xml version="1.0"?>
<analysisResults version="8"><packages activePackage="VSI_Default3100Package.sxml" systemPackage="VSI_CardiacPackage.sxml"><package packageID="0" packageName="Generic Package"><measurements><measurement embryoHorn="0" embryoIndex="0" generic="-1" label="LV Area Short 7" loopData="-1" mainParamID="0" packageID="0" packageName="Generic Package" typeID="23" typeName="LV Area Short" uniqueID="18373697878644147289559534781783337792"><instance color="4294967295" dataFile="20220628104026952.18373697878644147289559534781783337792.pvd" endTime="5722.3" fillColor="4294967295" fillOpacity="0" imageID="4531781125283783277759533713187329" index="1" protocolID="0" regionID="1" repeat="no" scrollPosition="5722.3" scrollPositionLeft="5722.3" startTime="5722.3" uniqueID="18373697878644147289559534781783337792"><modes><mode name="B-Mode" modeFlag="0" productId="31"/></modes><points version="2"><frame frame="0" frameTime="5722.3"><point x="2" y="5"/><point x="0.5" y="0"/><point x="0" y="5722.3"/><point x="1" y="0"/><point x="5.37279069767442" y="8.85702341137124"/><point x="6.35604651162791" y="9.01505016722408"/><point x="6.16290697674419" y="10.8586956521739"/><point x="5.10941860465116" y="10.876254180602"/><point x="5.19720930232558" y="9.99832775919733"/></frame></points><labelRect left="9.67453488372093" top="1.5" right="12.08" bottom="3.65969899665552"/><parameters><parameter name="Heart Rate" abbrev="HR" units="BPM" show="yes" precision="0" paramID="1" value="575.079872204473" valid="-1"/><parameter name="Respiration" abbrev="Resp" units="RR" show="no" precision="0" paramID="2" value="49.0162706787392" valid="-1"/><parameter name="Blood Pressure" abbrev="BP" units="mmHg" show="no" precision="0" paramID="6" value="-0.915906" valid="0"/><parameter name="Blood Pressure;s" abbrev="BP;s" units="mmHg" show="no" precision="0" paramID="4" value="0" valid="0"/><parameter name="Blood Pressure;d" abbrev="BP;d" units="mmHg" show="no" precision="0" paramID="5" value="0" valid="0"/><parameter name="Temperature" abbrev="Temp" units="C" unitsDisplay="°C" show="no" precision="1" paramID="3" value="36.425921385" valid="-1"/><parameter name="Area" abbrev="A" units="mm2" unitsDisplay="mm²" show="yes" paramID="8" value="2.54167610227399"/><parameter name="Area;s" abbrev="A;s" units="mm2" unitsDisplay="mm²" show="yes" paramID="28" value="0"/><parameter name="Area;d" abbrev="A;d" units="mm2" unitsDisplay="mm²" show="yes" paramID="29" value="0"/><parameter name="Fractional Area Change" abbrev="FAC" units="%" show="yes" paramID="35" value="0"/></parameters></instance></measurement></measurements><graphs/></package></packages></analysisResults>
