# Supplementary material for: Formyl-peptide receptor type 2 activation mitigates heart and lung damage in inflammatory arthritis
Source: EMBO Mol Med. 2025 Apr 3;17(5):1153–83. doi: 10.1038/s44321-025-00227-1 (PMC12081931; doi:10.1038/s44321-025-00227-1)
Supplement: Supplementary file 6 — Figure 2A Echo raw data part 1 [file 44321_2025_227_MOESM6_ESM.zip › Fig2 Echo pt 1/6-3 4w base/20220628102905541/20220628104440252.mxml]

<?xml version="1.0"?>
<analysisResults version="8"><packages activePackage="VSI_Default3100Package.sxml" systemPackage="VSI_CardiacPackage.sxml"><package packageID="0" packageName="Generic Package"><measurements><measurement embryoHorn="0" embryoIndex="0" generic="-1" label="Doppler Velocity 13" mainParamID="15" packageID="0" packageName="Generic Package" typeID="13" typeName="Doppler Velocity" uniqueID="26154193483154425359939833661236461"><instance color="4294967295" endTime="1190.78583333333" fillColor="4294967295" fillOpacity="0" imageID="115497176892689449382388562951823456" index="1" protocolID="0" regionID="4" scrollPosition="1116.99416666667" scrollPositionLeft="1116.99416666667" startTime="1190.78583333333" uniqueID="26154193483154425359939833661236461"><modes><mode name="PW Doppler" modeFlag="0" productId="31"/></modes><points version="2"><frame frame="0" frameTime="1574.11916666667"><point x="1116.99416666667" y="30781.5316081693"/><point x="1116.99416666667" y="0"/></frame></points><labelRect left="1007.74416666667" top="59953.5713675454" right="1139.99416666667" bottom="51151.6628194577"/><parameters><parameter name="Heart Rate" abbrev="HR" units="BPM" show="no" precision="0" paramID="1" value="571.201904006347" valid="-1"/><parameter name="Respiration" abbrev="Resp" units="RR" show="no" precision="0" paramID="2" value="199.211454658643" valid="-1"/><parameter name="Blood Pressure" abbrev="BP" units="mmHg" show="no" precision="0" paramID="6" value="-0.925752875" valid="0"/><parameter name="Blood Pressure;s" abbrev="BP;s" units="mmHg" show="no" precision="0" paramID="4" value="-0.8655935" valid="0"/><parameter name="Blood Pressure;d" abbrev="BP;d" units="mmHg" show="no" precision="0" paramID="5" value="-0.9587435" valid="0"/><parameter name="Temperature" abbrev="Temp" units="C" unitsDisplay="°C" show="no" precision="1" paramID="3" value="36.41972964" valid="-1"/><parameter name="Velocity" abbrev="Vel" units="mm/s" show="yes" paramID="15" value="753.258530005967"/><parameter name="Gradient" abbrev="Grad" units="mmHg" show="no" paramID="16" value="2.269593652107"/></parameters></instance></measurement><measurement embryoHorn="0" embryoIndex="0" generic="-1" label="Doppler Velocity 14" mainParamID="15" packageID="0" packageName="Generic Package" typeID="13" typeName="Doppler Velocity" uniqueID="2739274475783329752318758412564"><instance color="4294967295" endTime="1190.78583333333" fillColor="4294967295" fillOpacity="0" imageID="115497176892689449382388562951823456" index="2" protocolID="0" regionID="4" scrollPosition="1137.11916666667" scrollPositionLeft="1137.11916666667" startTime="1190.78583333333" uniqueID="2739274475783329752318758412564"><modes><mode name="PW Doppler" modeFlag="0" productId="31"/></modes><points version="2"><frame frame="0" frameTime="1574.11916666667"><point x="1137.11916666667" y="20470.7244518381"/><point x="1137.11916666667" y="0"/></frame></points><labelRect left="1201.3275" top="59953.5713675454" right="1333.5775" bottom="51151.6628194577"/><parameters><parameter name="Heart Rate" abbrev="HR" units="BPM" show="no" precision="0" paramID="1" value="571.201904006347" valid="-1"/><parameter name="Respiration" abbrev="Resp" units="RR" show="no" precision="0" paramID="2" value="199.211454658643" valid="-1"/><parameter name="Blood Pressure" abbrev="BP" units="mmHg" show="no" precision="0" paramID="6" value="-0.925465375" valid="0"/><parameter name="Blood Pressure;s" abbrev="BP;s" units="mmHg" show="no" precision="0" paramID="4" value="-0.8655935" valid="0"/><parameter name="Blood Pressure;d" abbrev="BP;d" units="mmHg" show="no" precision="0" paramID="5" value="-0.9587435" valid="0"/><parameter name="Temperature" abbrev="Temp" units="C" unitsDisplay="°C" show="no" precision="1" paramID="3" value="36.4197849575" valid="-1"/><parameter name="Velocity" abbrev="Vel" units="mm/s" show="yes" paramID="15" value="500.941538745799"/><parameter name="Gradient" abbrev="Grad" units="mmHg" show="no" paramID="16" value="1.00376970096403"/></parameters></instance></measurement><measurement embryoHorn="0" embryoIndex="0" generic="-1" label="Acceleration 7" mainParamID="18" packageID="0" packageName="Generic Package" typeID="12" typeName="Acceleration" uniqueID="2911149858292732943957732617326776123"><instance color="4294967295" endTime="1190.78583333333" fillColor="4294967295" fillOpacity="0" imageID="115497176892689449382388562951823456" index="3" protocolID="0" regionID="4" scrollPosition="1141.91083333333" scrollPositionLeft="1116.99416666667" startTime="999.119166666667" uniqueID="2911149858292732943957732617326776123"><modes><mode name="PW Doppler" modeFlag="0" productId="31"/></modes><points version="2"><frame frame="0" frameTime="1574.11916666667"><point x="1116.99416666667" y="30781.5316081693"/><point x="1141.91083333333" y="0"/></frame></points><labelRect left="863.994166666667" top="49089.5013881915" right="1024.99416666667" bottom="40287.5928401039"/><parameters><parameter name="Heart Rate" abbrev="HR" units="BPM" show="no" precision="0" paramID="1" value="571.201904006347" valid="-1"/><parameter name="Respiration" abbrev="Resp" units="RR" show="no" precision="0" paramID="2" value="199.211454658643" valid="-1"/><parameter name="Blood Pressure" abbrev="BP" units="mmHg" show="no" precision="0" paramID="6" value="-0.925752875" valid="0"/><parameter name="Blood Pressure;s" abbrev="BP;s" units="mmHg" show="no" precision="0" paramID="4" value="-0.8655935" valid="0"/><parameter name="Blood Pressure;d" abbrev="BP;d" units="mmHg" show="no" precision="0" paramID="5" value="-0.9587435" valid="0"/><parameter name="Temperature" abbrev="Temp" units="C" unitsDisplay="°C" show="no" precision="1" paramID="3" value="36.41972964" valid="-1"/><parameter name="Acceleration" abbrev="Accel" units="mm/s2" unitsDisplay="mm/s²" show="yes" paramID="18" value="-30231.111572146"/><parameter name="PHT" abbrev="PHT" units="ms" show="no" precision="2" paramID="40" value="7.30058333333329"/><parameter name="Time" abbrev="T" units="ms" show="no" precision="2" paramID="17" value="24.9166666666665"/></parameters></instance></measurement><measurement embryoHorn="0" embryoIndex="0" generic="-1" label="Time 14" mainParamID="17" packageID="0" packageName="Generic Package" typeID="7" typeName="Time" uniqueID="953456336791844425112829749594"><instance color="4294967295" endTime="1382.4525" fillColor="4294967295" fillOpacity="0" imageID="115497176892689449382388562951823456" index="4" protocolID="0" regionID="4" scrollPosition="1141.91083333333" scrollPositionLeft="1116.99416666667" startTime="999.119166666667" uniqueID="953456336791844425112829749594"><modes><mode name="PW Doppler" modeFlag="0" productId="31"/></modes><points version="2"><frame frame="0" frameTime="1574.11916666667"><point x="1116.99416666667" y="-402.372962198294"/><point x="1141.91083333333" y="-402.372962198294"/></frame></points><labelRect left="874.535833333333" top="32038.9471150389" right="960.785833333333" bottom="23237.0385669513"/><parameters><parameter name="Heart Rate" abbrev="HR" units="BPM" show="no" precision="0" paramID="1" value="571.201904006347" valid="-1"/><parameter name="Respiration" abbrev="Resp" units="RR" show="no" precision="0" paramID="2" value="199.211454658643" valid="-1"/><parameter name="Blood Pressure" abbrev="BP" units="mmHg" show="no" precision="0" paramID="6" value="-0.925752875" valid="0"/><parameter name="Blood Pressure;s" abbrev="BP;s" units="mmHg" show="no" precision="0" paramID="4" value="-0.8655935" valid="0"/><parameter name="Blood Pressure;d" abbrev="BP;d" units="mmHg" show="no" precision="0" paramID="5" value="-0.9587435" valid="0"/><parameter name="Temperature" abbrev="Temp" units="C" unitsDisplay="°C" show="no" precision="1" paramID="3" value="36.41972964" valid="-1"/><parameter name="Time" abbrev="T" units="ms" show="yes" precision="2" paramID="17" value="24.916666666667"/></parameters></instance></measurement><measurement embryoHorn="0" embryoIndex="0" generic="-1" label="Time 15" mainParamID="17" packageID="0" packageName="Generic Package" typeID="7" typeName="Time" uniqueID="295377566214544811773355232221428545"><instance color="4294967295" endTime="1382.4525" fillColor="4294967295" fillOpacity="0" imageID="115497176892689449382388562951823456" index="5" protocolID="0" regionID="4" scrollPosition="1208.03583333333" scrollPositionLeft="1195.5775" startTime="999.119166666667" uniqueID="295377566214544811773355232221428545"><modes><mode name="PW Doppler" modeFlag="0" productId="31"/></modes><points version="2"><frame frame="0" frameTime="1574.11916666667"><point x="1195.5775" y="1609.49184879316"/><point x="1208.03583333333" y="1609.49184879316"/></frame></points><labelRect left="888.910833333333" top="16446.9948298551" right="975.160833333333" bottom="7645.08628176753"/><parameters><parameter name="Heart Rate" abbrev="HR" units="BPM" show="no" precision="0" paramID="1" value="571.201904006347" valid="-1"/><parameter name="Respiration" abbrev="Resp" units="RR" show="no" precision="0" paramID="2" value="199.211454658643" valid="-1"/><parameter name="Blood Pressure" abbrev="BP" units="mmHg" show="no" precision="0" paramID="6" value="-0.903759125" valid="0"/><parameter name="Blood Pressure;s" abbrev="BP;s" units="mmHg" show="no" precision="0" paramID="4" value="-0.8655935" valid="0"/><parameter name="Blood Pressure;d" abbrev="BP;d" units="mmHg" show="no" precision="0" paramID="5" value="-0.9587435" valid="0"/><parameter name="Temperature" abbrev="Temp" units="C" unitsDisplay="°C" show="no" precision="1" paramID="3" value="36.4188293" valid="-1"/><parameter name="Time" abbrev="T" units="ms" show="yes" precision="2" paramID="17" value="12.4583333333333"/></parameters></instance></measurement></measurements><graphs/></package></packages></analysisResults>
