# Supplementary material for: Formyl-peptide receptor type 2 activation mitigates heart and lung damage in inflammatory arthritis
Source: EMBO Mol Med. 2025 Apr 3;17(5):1153–83. doi: 10.1038/s44321-025-00227-1 (PMC12081931; doi:10.1038/s44321-025-00227-1)
Supplement: Supplementary file 6 — Figure 2A Echo raw data part 1 [file 44321_2025_227_MOESM6_ESM.zip › Fig2 Echo pt 1/6-3 4w base/20220628102905541/20220628104454582.mxml]

<?xml version="1.0"?>
<analysisResults version="8"><packages activePackage="VSI_Default3100Package.sxml" systemPackage="VSI_CardiacPackage.sxml"><package packageID="0" packageName="Generic Package"><measurements><measurement embryoHorn="0" embryoIndex="0" generic="-1" label="Doppler Velocity 11" mainParamID="15" packageID="0" packageName="Generic Package" typeID="13" typeName="Doppler Velocity" uniqueID="13382538729436652486354489614369769"><instance color="4294967295" endTime="1247.81256155303" fillColor="4294967295" fillOpacity="0" imageID="53551455484987192333949817192782171" index="1" protocolID="0" regionID="4" scrollPosition="1169.2292282197" scrollPositionLeft="1169.2292282197" startTime="1247.81256155303" uniqueID="13382538729436652486354489614369769"><modes><mode name="PW Doppler" modeFlag="0" productId="31"/></modes><points version="2"><frame frame="0" frameTime="1631.14589488636"><point x="1169.2292282197" y="30027.0823040475"/><point x="1169.2292282197" y="0"/></frame></points><labelRect left="1103.1042282197" top="59953.5713675454" right="1234.39589488636" bottom="51151.6628194577"/><parameters><parameter name="Heart Rate" abbrev="HR" units="BPM" show="no" precision="0" paramID="1" value="569.057498518079" valid="-1"/><parameter name="Respiration" abbrev="Resp" units="RR" show="no" precision="0" paramID="2" value="208.695652173913" valid="-1"/><parameter name="Blood Pressure" abbrev="BP" units="mmHg" show="no" precision="0" paramID="6" value="-0.91518725" valid="0"/><parameter name="Blood Pressure;s" abbrev="BP;s" units="mmHg" show="no" precision="0" paramID="4" value="-0.8655935" valid="0"/><parameter name="Blood Pressure;d" abbrev="BP;d" units="mmHg" show="no" precision="0" paramID="5" value="-0.9598935" valid="0"/><parameter name="Temperature" abbrev="Temp" units="C" unitsDisplay="°C" show="no" precision="1" paramID="3" value="36.43061002" valid="-1"/><parameter name="Velocity" abbrev="Vel" units="mm/s" show="yes" paramID="15" value="734.796311133272"/><parameter name="Gradient" abbrev="Grad" units="mmHg" show="no" paramID="16" value="2.15970247542026"/></parameters></instance></measurement><measurement embryoHorn="0" embryoIndex="0" generic="-1" label="Doppler Velocity 12" mainParamID="15" packageID="0" packageName="Generic Package" typeID="13" typeName="Doppler Velocity" uniqueID="8155784964744184876191483386978669"><instance color="4294967295" endTime="1247.81256155303" fillColor="4294967295" fillOpacity="0" imageID="53551455484987192333949817192782171" index="2" protocolID="0" regionID="4" scrollPosition="1193.18756155303" scrollPositionLeft="1193.18756155303" startTime="1247.81256155303" uniqueID="8155784964744184876191483386978669"><modes><mode name="PW Doppler" modeFlag="0" productId="31"/></modes><points version="2"><frame frame="0" frameTime="1631.14589488636"><point x="1193.18756155303" y="17704.4103367248"/><point x="1193.18756155303" y="0"/></frame></points><labelRect left="1271.77089488636" top="59953.5713675454" right="1404.02089488636" bottom="51151.6628194577"/><parameters><parameter name="Heart Rate" abbrev="HR" units="BPM" show="no" precision="0" paramID="1" value="569.057498518079" valid="-1"/><parameter name="Respiration" abbrev="Resp" units="RR" show="no" precision="0" paramID="2" value="208.695652173913" valid="-1"/><parameter name="Blood Pressure" abbrev="BP" units="mmHg" show="no" precision="0" paramID="6" value="-0.89362475" valid="0"/><parameter name="Blood Pressure;s" abbrev="BP;s" units="mmHg" show="no" precision="0" paramID="4" value="-0.8655935" valid="0"/><parameter name="Blood Pressure;d" abbrev="BP;d" units="mmHg" show="no" precision="0" paramID="5" value="-0.9598935" valid="0"/><parameter name="Temperature" abbrev="Temp" units="C" unitsDisplay="°C" show="no" precision="1" paramID="3" value="36.4303258025" valid="-1"/><parameter name="Velocity" abbrev="Vel" units="mm/s" show="yes" paramID="15" value="433.246736212583"/><parameter name="Gradient" abbrev="Grad" units="mmHg" show="no" paramID="16" value="0.750810937755421"/></parameters></instance></measurement><measurement embryoHorn="0" embryoIndex="0" generic="-1" label="Acceleration 6" mainParamID="18" packageID="0" packageName="Generic Package" typeID="12" typeName="Acceleration" uniqueID="328499958888263159259136195161794"><instance color="4294967295" endTime="1247.81256155303" fillColor="4294967295" fillOpacity="0" imageID="53551455484987192333949817192782171" index="3" protocolID="0" regionID="4" scrollPosition="1192.2292282197" scrollPositionLeft="1168.27089488636" startTime="1056.14589488636" uniqueID="328499958888263159259136195161794"><modes><mode name="PW Doppler" modeFlag="0" productId="31"/></modes><points version="2"><frame frame="0" frameTime="1631.14589488636"><point x="1168.27089488636" y="29775.5992026735"/><point x="1192.2292282197" y="0"/></frame></points><labelRect left="931.56256155303" top="59953.5713675454" right="1095.43756155303" bottom="51151.6628194577"/><parameters><parameter name="Heart Rate" abbrev="HR" units="BPM" show="no" precision="0" paramID="1" value="569.057498518079" valid="-1"/><parameter name="Respiration" abbrev="Resp" units="RR" show="no" precision="0" paramID="2" value="208.695652173913" valid="-1"/><parameter name="Blood Pressure" abbrev="BP" units="mmHg" show="no" precision="0" paramID="6" value="-0.915906" valid="0"/><parameter name="Blood Pressure;s" abbrev="BP;s" units="mmHg" show="no" precision="0" paramID="4" value="-0.8655935" valid="0"/><parameter name="Blood Pressure;d" abbrev="BP;d" units="mmHg" show="no" precision="0" paramID="5" value="-0.9598935" valid="0"/><parameter name="Temperature" abbrev="Temp" units="C" unitsDisplay="°C" show="no" precision="1" paramID="3" value="36.430575685" valid="-1"/><parameter name="Acceleration" abbrev="Accel" units="mm/s2" unitsDisplay="mm/s²" show="yes" paramID="18" value="-30412.8934195079"/><parameter name="PHT" abbrev="PHT" units="ms" show="no" precision="2" paramID="40" value="7.01979166666665"/><parameter name="Time" abbrev="T" units="ms" show="no" precision="2" paramID="17" value="23.9583333333333"/></parameters></instance></measurement><measurement embryoHorn="0" embryoIndex="0" generic="-1" label="Time 12" mainParamID="17" packageID="0" packageName="Generic Package" typeID="7" typeName="Time" uniqueID="2568119747164775387996517421295446682"><instance color="4294967295" endTime="1439.4792282197" fillColor="4294967295" fillOpacity="0" imageID="53551455484987192333949817192782171" index="4" protocolID="0" regionID="4" scrollPosition="1193.18756155303" scrollPositionLeft="1169.2292282197" startTime="1056.14589488636" uniqueID="2568119747164775387996517421295446682"><modes><mode name="PW Doppler" modeFlag="0" productId="31"/></modes><points version="2"><frame frame="0" frameTime="1631.14589488636"><point x="1169.2292282197" y="-905.339164946154"/><point x="1193.18756155303" y="-905.339164946154"/></frame></points><labelRect left="961.270894886364" top="44613.1021837355" right="1047.52089488636" bottom="35811.1936356479"/><parameters><parameter name="Heart Rate" abbrev="HR" units="BPM" show="no" precision="0" paramID="1" value="569.057498518079" valid="-1"/><parameter name="Respiration" abbrev="Resp" units="RR" show="no" precision="0" paramID="2" value="208.695652173913" valid="-1"/><parameter name="Blood Pressure" abbrev="BP" units="mmHg" show="no" precision="0" paramID="6" value="-0.91518725" valid="0"/><parameter name="Blood Pressure;s" abbrev="BP;s" units="mmHg" show="no" precision="0" paramID="4" value="-0.8655935" valid="0"/><parameter name="Blood Pressure;d" abbrev="BP;d" units="mmHg" show="no" precision="0" paramID="5" value="-0.9598935" valid="0"/><parameter name="Temperature" abbrev="Temp" units="C" unitsDisplay="°C" show="no" precision="1" paramID="3" value="36.43061002" valid="-1"/><parameter name="Time" abbrev="T" units="ms" show="yes" precision="2" paramID="17" value="23.9583333333335"/></parameters></instance></measurement><measurement embryoHorn="0" embryoIndex="0" generic="-1" label="Time 13" mainParamID="17" packageID="0" packageName="Generic Package" typeID="7" typeName="Time" uniqueID="32121454834891379466482923243542987"><instance color="4294967295" endTime="1439.4792282197" fillColor="4294967295" fillOpacity="0" imageID="53551455484987192333949817192782171" index="5" protocolID="0" regionID="4" scrollPosition="1263.14589488636" scrollPositionLeft="1248.77089488636" startTime="1056.14589488636" uniqueID="32121454834891379466482923243542987"><modes><mode name="PW Doppler" modeFlag="0" productId="31"/></modes><points version="2"><frame frame="0" frameTime="1631.14589488636"><point x="1248.77089488636" y="1860.97495016709"/><point x="1263.14589488636" y="1860.97495016709"/></frame></points><labelRect left="968.93756155303" top="26757.8019861864" right="1055.18756155303" bottom="17955.8934380987"/><parameters><parameter name="Heart Rate" abbrev="HR" units="BPM" show="no" precision="0" paramID="1" value="569.057498518079" valid="-1"/><parameter name="Respiration" abbrev="Resp" units="RR" show="no" precision="0" paramID="2" value="208.695652173913" valid="-1"/><parameter name="Blood Pressure" abbrev="BP" units="mmHg" show="no" precision="0" paramID="6" value="-0.9121685" valid="0"/><parameter name="Blood Pressure;s" abbrev="BP;s" units="mmHg" show="no" precision="0" paramID="4" value="-0.8655935" valid="0"/><parameter name="Blood Pressure;d" abbrev="BP;d" units="mmHg" show="no" precision="0" paramID="5" value="-0.9598935" valid="0"/><parameter name="Temperature" abbrev="Temp" units="C" unitsDisplay="°C" show="no" precision="1" paramID="3" value="36.4293911275" valid="-1"/><parameter name="Time" abbrev="T" units="ms" show="yes" precision="2" paramID="17" value="14.375"/></parameters></instance></measurement></measurements><graphs/></package></packages></analysisResults>
