# Supplementary material for: Formyl-peptide receptor type 2 activation mitigates heart and lung damage in inflammatory arthritis
Source: EMBO Mol Med. 2025 Apr 3;17(5):1153–83. doi: 10.1038/s44321-025-00227-1 (PMC12081931; doi:10.1038/s44321-025-00227-1)
Supplement: Supplementary file 7 — Figure 2A Echo raw data part 2 [file 44321_2025_227_MOESM7_ESM.zip]

Archive with 159 entries (148 files):
- Fig2 Echo pt 2/
- Fig2 Echo pt 2/2-2 3w/
- Fig2 Echo pt 2/2-2 3w/20220620152946782/
- Fig2 Echo pt 2/2-2 3w/20220620152946782/20220620152957563.9131231121657951391985881457893561.pvd
- Fig2 Echo pt 2/2-2 3w/20220620152946782/20220620152957563.bimg
- Fig2 Echo pt 2/2-2 3w/20220620152946782/20220620152957563.mxml
- Fig2 Echo pt 2/2-2 3w/20220620152946782/20220620152957563.mxml.1.bak
- Fig2 Echo pt 2/2-2 3w/20220620152946782/20220620152957563.pimg
- Fig2 Echo pt 2/2-2 3w/20220620152946782/20220620152957563.png
- Fig2 Echo pt 2/2-2 3w/20220620152946782/20220620152957563.vxml
- Fig2 Echo pt 2/2-2 3w/20220620152946782/20220620152957563.vxml.bak
- Fig2 Echo pt 2/2-2 3w/20220620152946782/20220620153159797.4944672141837523597727489172693.pvd
- Fig2 Echo pt 2/2-2 3w/20220620152946782/20220620153159797.bimg
- Fig2 Echo pt 2/2-2 3w/20220620152946782/20220620153159797.mxml
- Fig2 Echo pt 2/2-2 3w/20220620152946782/20220620153159797.mxml.1.bak
- Fig2 Echo pt 2/2-2 3w/20220620152946782/20220620153159797.pimg
- Fig2 Echo pt 2/2-2 3w/20220620152946782/20220620153159797.png
- Fig2 Echo pt 2/2-2 3w/20220620152946782/20220620153159797.vxml
- Fig2 Echo pt 2/2-2 3w/20220620152946782/20220620153159797.vxml.bak
- Fig2 Echo pt 2/2-2 3w/20220620152946782/20220620153347512.bimg
- Fig2 Echo pt 2/2-2 3w/20220620152946782/20220620153347512.dimg
- Fig2 Echo pt 2/2-2 3w/20220620152946782/20220620153347512.mxml
- Fig2 Echo pt 2/2-2 3w/20220620152946782/20220620153347512.mxml.1.bak
- Fig2 Echo pt 2/2-2 3w/20220620152946782/20220620153347512.overlay.bmp
- Fig2 Echo pt 2/2-2 3w/20220620152946782/20220620153347512.pimg
- Fig2 Echo pt 2/2-2 3w/20220620152946782/20220620153347512.png
- Fig2 Echo pt 2/2-2 3w/20220620152946782/20220620153347512.vxml
- Fig2 Echo pt 2/2-2 3w/20220620152946782/20220620153347512.vxml.bak
- Fig2 Echo pt 2/2-2 3w/20220620152946782/20220620153525270.bimg
- Fig2 Echo pt 2/2-2 3w/20220620152946782/20220620153525270.dimg
- Fig2 Echo pt 2/2-2 3w/20220620152946782/20220620153525270.mxml
- Fig2 Echo pt 2/2-2 3w/20220620152946782/20220620153525270.mxml.1.bak
- Fig2 Echo pt 2/2-2 3w/20220620152946782/20220620153525270.overlay.bmp
- Fig2 Echo pt 2/2-2 3w/20220620152946782/20220620153525270.pimg
- Fig2 Echo pt 2/2-2 3w/20220620152946782/20220620153525270.png
- Fig2 Echo pt 2/2-2 3w/20220620152946782/20220620153525270.vxml
- Fig2 Echo pt 2/2-2 3w/20220620152946782/20220620153525270.vxml.bak
- Fig2 Echo pt 2/2-2 3w/20220620152946782/20220620153527514.bimg
- Fig2 Echo pt 2/2-2 3w/20220620152946782/20220620153527514.dimg
- Fig2 Echo pt 2/2-2 3w/20220620152946782/20220620153527514.mxml
- Fig2 Echo pt 2/2-2 3w/20220620152946782/20220620153527514.mxml.1.bak
- Fig2 Echo pt 2/2-2 3w/20220620152946782/20220620153527514.overlay.bmp
- Fig2 Echo pt 2/2-2 3w/20220620152946782/20220620153527514.pimg
- Fig2 Echo pt 2/2-2 3w/20220620152946782/20220620153527514.png
- Fig2 Echo pt 2/2-2 3w/20220620152946782/20220620153527514.vxml
- Fig2 Echo pt 2/2-2 3w/20220620152946782/20220620153527514.vxml.bak
- Fig2 Echo pt 2/2-2 3w/20220620152946782/20220620153531388.bimg
- Fig2 Echo pt 2/2-2 3w/20220620152946782/20220620153531388.dimg
- Fig2 Echo pt 2/2-2 3w/20220620152946782/20220620153531388.mxml
- Fig2 Echo pt 2/2-2 3w/20220620152946782/20220620153531388.mxml.1.bak
- Fig2 Echo pt 2/2-2 3w/20220620152946782/20220620153531388.overlay.bmp
- Fig2 Echo pt 2/2-2 3w/20220620152946782/20220620153531388.pimg
- Fig2 Echo pt 2/2-2 3w/20220620152946782/20220620153531388.png
- Fig2 Echo pt 2/2-2 3w/20220620152946782/20220620153531388.vxml
- Fig2 Echo pt 2/2-2 3w/20220620152946782/20220620153531388.vxml.bak
- Fig2 Echo pt 2/2-2 3w/20220620152946782/20220620154507262.512639116138594157857154722992171.pvd
- Fig2 Echo pt 2/2-2 3w/20220620152946782/20220620154507262.bimg
- Fig2 Echo pt 2/2-2 3w/20220620152946782/20220620154507262.mimg
- Fig2 Echo pt 2/2-2 3w/20220620152946782/20220620154507262.mxml
- Fig2 Echo pt 2/2-2 3w/20220620152946782/20220620154507262.mxml.1.bak
- Fig2 Echo pt 2/2-2 3w/20220620152946782/20220620154507262.pimg
- Fig2 Echo pt 2/2-2 3w/20220620152946782/20220620154507262.png
- Fig2 Echo pt 2/2-2 3w/20220620152946782/20220620154507262.vxml
- Fig2 Echo pt 2/2-2 3w/20220620152946782/20220620154507262.vxml.bak
- Fig2 Echo pt 2/2-2 3w/20220620152946782/Series.vxml
- Fig2 Echo pt 2/2-2 3w/MeasurementInfo.vxml
- Fig2 Echo pt 2/2-2 3w/Study.bak
- Fig2 Echo pt 2/2-2 3w/Study.vxml
- Fig2 Echo pt 2/2-2 4w base/
- Fig2 Echo pt 2/2-2 4w base/20220629091722400/
- Fig2 Echo pt 2/2-2 4w base/20220629091722400/20220629091758471.26176659866338967175514921944284131.pvd
- Fig2 Echo pt 2/2-2 4w base/20220629091722400/20220629091758471.mxml
- Fig2 Echo pt 2/2-2 4w base/20220629091722400/20220629091758471.mxml.1.bak
- Fig2 Echo pt 2/2-2 4w base/20220629091722400/20220629091758471.pimg
- Fig2 Echo pt 2/2-2 4w base/20220629091722400/20220629091758471.png
- Fig2 Echo pt 2/2-2 4w base/20220629091722400/20220629091758471.vxml
- Fig2 Echo pt 2/2-2 4w base/20220629091722400/20220629091758471.vxml.bak
- Fig2 Echo pt 2/2-2 4w base/20220629091722400/20220629091950129.15222935563387965783191444127453353.pvd
- Fig2 Echo pt 2/2-2 4w base/20220629091722400/20220629091950129.mxml
- Fig2 Echo pt 2/2-2 4w base/20220629091722400/20220629091950129.mxml.1.bak
- Fig2 Echo pt 2/2-2 4w base/20220629091722400/20220629091950129.pimg
- Fig2 Echo pt 2/2-2 4w base/20220629091722400/20220629091950129.png
- Fig2 Echo pt 2/2-2 4w base/20220629091722400/20220629091950129.vxml
- Fig2 Echo pt 2/2-2 4w base/20220629091722400/20220629091950129.vxml.bak
- Fig2 Echo pt 2/2-2 4w base/20220629091722400/20220629092251866.bimg
- Fig2 Echo pt 2/2-2 4w base/20220629091722400/20220629092251866.dimg
- Fig2 Echo pt 2/2-2 4w base/20220629091722400/20220629092251866.mxml
- Fig2 Echo pt 2/2-2 4w base/20220629091722400/20220629092251866.mxml.1.bak
- Fig2 Echo pt 2/2-2 4w base/20220629091722400/20220629092251866.overlay.bmp
- Fig2 Echo pt 2/2-2 4w base/20220629091722400/20220629092251866.pimg
- Fig2 Echo pt 2/2-2 4w base/20220629091722400/20220629092251866.png
- Fig2 Echo pt 2/2-2 4w base/20220629091722400/20220629092251866.vxml
- Fig2 Echo pt 2/2-2 4w base/20220629091722400/20220629092251866.vxml.bak
- Fig2 Echo pt 2/2-2 4w base/20220629091722400/20220629092303336.bimg
- Fig2 Echo pt 2/2-2 4w base/20220629091722400/20220629092303336.dimg
- Fig2 Echo pt 2/2-2 4w base/20220629091722400/20220629092303336.mxml
- Fig2 Echo pt 2/2-2 4w base/20220629091722400/20220629092303336.mxml.1.bak
- Fig2 Echo pt 2/2-2 4w base/20220629091722400/20220629092303336.overlay.bmp
- Fig2 Echo pt 2/2-2 4w base/20220629091722400/20220629092303336.pimg
- Fig2 Echo pt 2/2-2 4w base/20220629091722400/20220629092303336.png
- Fig2 Echo pt 2/2-2 4w base/20220629091722400/20220629092303336.vxml
- Fig2 Echo pt 2/2-2 4w base/20220629091722400/20220629092303336.vxml.bak
- Fig2 Echo pt 2/2-2 4w base/20220629091722400/20220629093403724.121916741827122843926284774921274386.pvd
- Fig2 Echo pt 2/2-2 4w base/20220629091722400/20220629093403724.bimg
- Fig2 Echo pt 2/2-2 4w base/20220629091722400/20220629093403724.mimg
- Fig2 Echo pt 2/2-2 4w base/20220629091722400/20220629093403724.mxml
- Fig2 Echo pt 2/2-2 4w base/20220629091722400/20220629093403724.mxml.1.bak
- Fig2 Echo pt 2/2-2 4w base/20220629091722400/20220629093403724.pimg
- Fig2 Echo pt 2/2-2 4w base/20220629091722400/20220629093403724.png
- Fig2 Echo pt 2/2-2 4w base/20220629091722400/20220629093403724.vxml
- Fig2 Echo pt 2/2-2 4w base/20220629091722400/20220629093403724.vxml.bak
- Fig2 Echo pt 2/2-2 4w base/20220629091722400/Series.vxml
- Fig2 Echo pt 2/2-2 4w base/MeasurementInfo.vxml
- Fig2 Echo pt 2/2-2 4w base/Study.vxml
- Fig2 Echo pt 2/2-2 6w/
- Fig2 Echo pt 2/2-2 6w/20220711145719408/
- Fig2 Echo pt 2/2-3 6w/
- Fig2 Echo pt 2/2-3 6w/20220711153116410/
- Fig2 Echo pt 2/2-3 6w/20220711153116410/20220711153948456.8772174663181268377514832937995444.pvd
- Fig2 Echo pt 2/2-3 6w/20220711153116410/20220711153948456.bimg
- Fig2 Echo pt 2/2-3 6w/20220711153116410/20220711153948456.mimg
- Fig2 Echo pt 2/2-3 6w/20220711153116410/20220711153948456.mxml
- Fig2 Echo pt 2/2-3 6w/20220711153116410/20220711153948456.mxml.1.bak
- Fig2 Echo pt 2/2-3 6w/20220711153116410/20220711153948456.pimg
- Fig2 Echo pt 2/2-3 6w/20220711153116410/20220711153948456.png
- Fig2 Echo pt 2/2-3 6w/20220711153116410/20220711153948456.vxml
- Fig2 Echo pt 2/2-3 6w/20220711153116410/20220711153948456.vxml.bak
- Fig2 Echo pt 2/2-3 6w/20220711153116410/20220711154447340.29467275971863856419296867865172848.pvd
- Fig2 Echo pt 2/2-3 6w/20220711153116410/20220711154447340.bimg
- Fig2 Echo pt 2/2-3 6w/20220711153116410/20220711154447340.mxml
- Fig2 Echo pt 2/2-3 6w/20220711153116410/20220711154447340.mxml.1.bak
- Fig2 Echo pt 2/2-3 6w/20220711153116410/20220711154447340.pimg
- Fig2 Echo pt 2/2-3 6w/20220711153116410/20220711154447340.png
- Fig2 Echo pt 2/2-3 6w/20220711153116410/20220711154447340.vxml
- Fig2 Echo pt 2/2-3 6w/20220711153116410/20220711154447340.vxml.bak
- Fig2 Echo pt 2/2-3 6w/20220711153116410/20220711154919933.bimg
- Fig2 Echo pt 2/2-3 6w/20220711153116410/20220711154919933.dimg
- Fig2 Echo pt 2/2-3 6w/20220711153116410/20220711154919933.mxml
- Fig2 Echo pt 2/2-3 6w/20220711153116410/20220711154919933.mxml.1.bak
- Fig2 Echo pt 2/2-3 6w/20220711153116410/20220711154919933.overlay.bmp
- Fig2 Echo pt 2/2-3 6w/20220711153116410/20220711154919933.pimg
- Fig2 Echo pt 2/2-3 6w/20220711153116410/20220711154919933.png
- Fig2 Echo pt 2/2-3 6w/20220711153116410/20220711154919933.vxml
- Fig2 Echo pt 2/2-3 6w/20220711153116410/20220711154919933.vxml.bak
- Fig2 Echo pt 2/2-3 6w/20220711153116410/20220711154932735.bimg
- Fig2 Echo pt 2/2-3 6w/20220711153116410/20220711154932735.dimg
- Fig2 Echo pt 2/2-3 6w/20220711153116410/20220711154932735.mxml
- Fig2 Echo pt 2/2-3 6w/20220711153116410/20220711154932735.mxml.1.bak
- Fig2 Echo pt 2/2-3 6w/20220711153116410/20220711154932735.overlay.bmp
- Fig2 Echo pt 2/2-3 6w/20220711153116410/20220711154932735.pimg
- Fig2 Echo pt 2/2-3 6w/20220711153116410/20220711154932735.png
- Fig2 Echo pt 2/2-3 6w/20220711153116410/20220711154932735.vxml
- Fig2 Echo pt 2/2-3 6w/20220711153116410/20220711154932735.vxml.bak
- Fig2 Echo pt 2/2-3 6w/20220711153116410/Series.vxml
- Fig2 Echo pt 2/2-3 6w/MeasurementInfo.vxml
- Fig2 Echo pt 2/2-3 6w/Study.bak
- Fig2 Echo pt 2/2-3 6w/Study.vxml
- Fig2 Echo pt 2/2-5 4w base/
- Fig2 Echo pt 2/2-5 4w base/20220629103615099/
