# Supplementary material for: Formyl-peptide receptor type 2 activation mitigates heart and lung damage in inflammatory arthritis
Source: EMBO Mol Med. 2025 Apr 3;17(5):1153–83. doi: 10.1038/s44321-025-00227-1 (PMC12081931; doi:10.1038/s44321-025-00227-1)
Supplement: Supplementary file 7 — Figure 2A Echo raw data part 2 [file 44321_2025_227_MOESM7_ESM.zip › Fig2 Echo pt 2/2-2 3w/20220620152946782/20220620153159797.mxml.1.bak]

<?xml version="1.0"?>
<analysisResults version="8"><packages activePackage="VSI_Default3100Package.sxml" systemPackage="VSI_CardiacPackage.sxml"><package packageID="0" packageName="Generic Package"><measurements><measurement embryoHorn="0" embryoIndex="0" generic="-1" label="LV Area Short 28" loopData="-1" mainParamID="0" packageID="0" packageName="Generic Package" typeID="23" typeName="LV Area Short" uniqueID="4944672141837523597727489172693"><instance color="4294967295" dataFile="20220620153159797.4944672141837523597727489172693.pvd" endTime="3183.2025" fillColor="4294967295" fillOpacity="0" imageID="2694415942859821654764411811566527" index="1" protocolID="0" regionID="1" repeat="no" scrollPosition="3183.2025" scrollPositionLeft="3183.2025" startTime="3183.2025" uniqueID="4944672141837523597727489172693"><modes><mode name="B-Mode" modeFlag="0" productId="31"/></modes><points version="2"><frame frame="0" frameTime="3183.2025"><point x="2" y="5"/><point x="0.5" y="0"/><point x="0" y="3183.2025"/><point x="1" y="0"/><point x="6.78544303797468" y="9.5"/><point x="5.56215189873418" y="9.65384615384616"/><point x="5.73417721518987" y="11.4230769230769"/><point x="6.86189873417722" y="11.5769230769231"/><point x="6.76632911392405" y="10.6538461538462"/></frame></points><labelRect left="0" top="1.5" right="2.44658227848101" bottom="3.67307692307692"/><parameters><parameter name="Heart Rate" abbrev="HR" units="BPM" show="yes" precision="0" paramID="1" value="490.296220633299" valid="-1"/><parameter name="Respiration" abbrev="Resp" units="RR" show="no" precision="0" paramID="2" value="45.3172205438066" valid="-1"/><parameter name="Blood Pressure" abbrev="BP" units="mmHg" show="no" precision="0" paramID="6" value="-0.89074975" valid="0"/><parameter name="Blood Pressure;s" abbrev="BP;s" units="mmHg" show="no" precision="0" paramID="4" value="0" valid="0"/><parameter name="Blood Pressure;d" abbrev="BP;d" units="mmHg" show="no" precision="0" paramID="5" value="0" valid="0"/><parameter name="Temperature" abbrev="Temp" units="C" unitsDisplay="°C" show="no" precision="1" paramID="3" value="21.987016205" valid="-1"/><parameter name="Area" abbrev="A" units="mm2" unitsDisplay="mm²" show="yes" paramID="8" value="2.77861092164694"/><parameter name="Area;s" abbrev="A;s" units="mm2" unitsDisplay="mm²" show="yes" paramID="28" value="0"/><parameter name="Area;d" abbrev="A;d" units="mm2" unitsDisplay="mm²" show="yes" paramID="29" value="0"/><parameter name="Fractional Area Change" abbrev="FAC" units="%" show="yes" paramID="35" value="0"/></parameters></instance></measurement></measurements><graphs/></package></packages></analysisResults>
