# Supplementary material for: Formyl-peptide receptor type 2 activation mitigates heart and lung damage in inflammatory arthritis
Source: EMBO Mol Med. 2025 Apr 3;17(5):1153–83. doi: 10.1038/s44321-025-00227-1 (PMC12081931; doi:10.1038/s44321-025-00227-1)
Supplement: Supplementary file 7 — Figure 2A Echo raw data part 2 [file 44321_2025_227_MOESM7_ESM.zip › Fig2 Echo pt 2/2-2 3w/20220620152946782/20220620153347512.mxml]

<?xml version="1.0"?>
<analysisResults version="8"><packages activePackage="VSI_Default3100Package.sxml" systemPackage="VSI_CardiacPackage.sxml"><package packageID="0" packageName="Generic Package"><measurements><measurement embryoHorn="0" embryoIndex="0" generic="-1" label="Doppler Velocity 47" mainParamID="15" packageID="0" packageName="Generic Package" typeID="13" typeName="Doppler Velocity" uniqueID="313688697655318615761165632745384"><instance color="4294967295" endTime="24309.2291666667" fillColor="4294967295" fillOpacity="0" imageID="1286489998782198911518557766278454212" index="1" protocolID="0" regionID="4" scrollPosition="24045.6875" scrollPositionLeft="24045.6875" startTime="24309.2291666667" uniqueID="313688697655318615761165632745384"><modes><mode name="PW Doppler" modeFlag="0" productId="31"/></modes><points version="2"><frame frame="0" frameTime="24692.5625"><point x="24045.6875" y="31284.5007481019"/><point x="24045.6875" y="0"/></frame></points><labelRect left="23999.6875" top="58142.8984964723" right="24131.9375" bottom="49340.9891220063"/><parameters><parameter name="Heart Rate" abbrev="HR" units="BPM" show="no" precision="0" paramID="1" value="508.115737473536" valid="-1"/><parameter name="Respiration" abbrev="Resp" units="RR" show="no" precision="0" paramID="2" value="42.8494911622924" valid="-1"/><parameter name="Blood Pressure" abbrev="BP" units="mmHg" show="no" precision="0" paramID="6" value="-0.8926185" valid="0"/><parameter name="Blood Pressure;s" abbrev="BP;s" units="mmHg" show="no" precision="0" paramID="4" value="-0.8667435" valid="0"/><parameter name="Blood Pressure;d" abbrev="BP;d" units="mmHg" show="no" precision="0" paramID="5" value="-0.9610435" valid="0"/><parameter name="Temperature" abbrev="Temp" units="C" unitsDisplay="°C" show="no" precision="1" paramID="3" value="21.957640705" valid="-1"/><parameter name="Velocity" abbrev="Vel" units="mm/s" show="yes" paramID="15" value="765.215470408369"/><parameter name="Gradient" abbrev="Grad" units="mmHg" show="no" paramID="16" value="2.34221886460921"/></parameters></instance></measurement><measurement embryoHorn="0" embryoIndex="0" generic="-1" label="Doppler Velocity 48" mainParamID="15" packageID="0" packageName="Generic Package" typeID="13" typeName="Doppler Velocity" uniqueID="923632246422663172378983943223863774"><instance color="4294967295" endTime="24309.2291666667" fillColor="4294967295" fillOpacity="0" imageID="1286489998782198911518557766278454212" index="2" protocolID="0" regionID="4" scrollPosition="24075.3958333333" scrollPositionLeft="24075.3958333333" startTime="24309.2291666667" uniqueID="923632246422663172378983943223863774"><modes><mode name="PW Doppler" modeFlag="0" productId="31"/></modes><points version="2"><frame frame="0" frameTime="24692.5625"><point x="24075.3958333333" y="19213.3107488343"/><point x="24075.3958333333" y="0"/></frame></points><labelRect left="24172.1875" top="56885.4828715485" right="24304.4375" bottom="48083.5734970826"/><parameters><parameter name="Heart Rate" abbrev="HR" units="BPM" show="no" precision="0" paramID="1" value="508.115737473536" valid="-1"/><parameter name="Respiration" abbrev="Resp" units="RR" show="no" precision="0" paramID="2" value="42.8494911622924" valid="-1"/><parameter name="Blood Pressure" abbrev="BP" units="mmHg" show="no" precision="0" paramID="6" value="-0.896715375" valid="0"/><parameter name="Blood Pressure;s" abbrev="BP;s" units="mmHg" show="no" precision="0" paramID="4" value="-0.8667435" valid="0"/><parameter name="Blood Pressure;d" abbrev="BP;d" units="mmHg" show="no" precision="0" paramID="5" value="-0.9610435" valid="0"/><parameter name="Temperature" abbrev="Temp" units="C" unitsDisplay="°C" show="no" precision="1" paramID="3" value="21.95745377" valid="-1"/><parameter name="Velocity" abbrev="Vel" units="mm/s" show="yes" paramID="15" value="469.955481826362"/><parameter name="Gradient" abbrev="Grad" units="mmHg" show="no" paramID="16" value="0.883432619594591"/></parameters></instance></measurement></measurements><graphs/></package></packages></analysisResults>
