# Supplementary material for: Formyl-peptide receptor type 2 activation mitigates heart and lung damage in inflammatory arthritis
Source: EMBO Mol Med. 2025 Apr 3;17(5):1153–83. doi: 10.1038/s44321-025-00227-1 (PMC12081931; doi:10.1038/s44321-025-00227-1)
Supplement: Supplementary file 7 — Figure 2A Echo raw data part 2 [file 44321_2025_227_MOESM7_ESM.zip › Fig2 Echo pt 2/2-2 3w/20220620152946782/20220620153525270.mxml]

<?xml version="1.0"?>
<analysisResults version="8"><packages activePackage="VSI_Default3100Package.sxml" systemPackage="VSI_CardiacPackage.sxml"><package packageID="0" packageName="Generic Package"><measurements><measurement embryoHorn="0" embryoIndex="0" generic="-1" label="Doppler Velocity 45" mainParamID="15" packageID="0" packageName="Generic Package" typeID="13" typeName="Doppler Velocity" uniqueID="556127377343764384853799129892358"><instance color="4294967295" endTime="75625.3534027778" fillColor="4294967295" fillOpacity="0" imageID="337784152479331124535719686391329" index="1" protocolID="0" regionID="4" scrollPosition="75447.1034027778" scrollPositionLeft="75447.1034027778" startTime="75625.3534027778" uniqueID="556127377343764384853799129892358"><modes><mode name="PW Doppler" modeFlag="0" productId="31"/></modes><points version="2"><frame frame="0" frameTime="76008.6867361111"><point x="75447.1034027778" y="30027.0899391943"/><point x="75447.1034027778" y="0"/></frame></points><labelRect left="75350.3117361111" top="59953.5866122606" right="75482.5617361111" bottom="51151.6758260646"/><parameters><parameter name="Heart Rate" abbrev="HR" units="BPM" show="no" precision="0" paramID="1" value="472.131147540984" valid="-1"/><parameter name="Respiration" abbrev="Resp" units="RR" show="no" precision="0" paramID="2" value="218.115722508331" valid="-1"/><parameter name="Blood Pressure" abbrev="BP" units="mmHg" show="no" precision="0" paramID="6" value="-0.912240375" valid="0"/><parameter name="Blood Pressure;s" abbrev="BP;s" units="mmHg" show="no" precision="0" paramID="4" value="-0.8621435" valid="0"/><parameter name="Blood Pressure;d" abbrev="BP;d" units="mmHg" show="no" precision="0" paramID="5" value="-0.9564435" valid="0"/><parameter name="Temperature" abbrev="Temp" units="C" unitsDisplay="°C" show="no" precision="1" paramID="3" value="21.9617017725" valid="-1"/><parameter name="Velocity" abbrev="Vel" units="mm/s" show="yes" paramID="15" value="734.459339396971"/><parameter name="Gradient" abbrev="Grad" units="mmHg" show="no" paramID="16" value="2.15772208490974"/></parameters></instance></measurement><measurement embryoHorn="0" embryoIndex="0" generic="-1" label="Doppler Velocity 46" mainParamID="15" packageID="0" packageName="Generic Package" typeID="13" typeName="Doppler Velocity" uniqueID="16967781829244113346758469956258767469"><instance color="4294967295" endTime="75625.3534027778" fillColor="4294967295" fillOpacity="0" imageID="337784152479331124535719686391329" index="2" protocolID="0" regionID="4" scrollPosition="75469.1450694445" scrollPositionLeft="75469.1450694445" startTime="75625.3534027778" uniqueID="16967781829244113346758469956258767469"><modes><mode name="PW Doppler" modeFlag="0" productId="31"/></modes><points version="2"><frame frame="0" frameTime="76008.6867361111"><point x="75469.1450694445" y="18207.3811691597"/><point x="75469.1450694445" y="0"/></frame></points><labelRect left="75588.9367361111" top="59953.5866122606" right="75721.1867361111" bottom="51151.6758260646"/><parameters><parameter name="Heart Rate" abbrev="HR" units="BPM" show="no" precision="0" paramID="1" value="472.131147540984" valid="-1"/><parameter name="Respiration" abbrev="Resp" units="RR" show="no" precision="0" paramID="2" value="218.115722508331" valid="-1"/><parameter name="Blood Pressure" abbrev="BP" units="mmHg" show="no" precision="0" paramID="6" value="-0.902609125" valid="0"/><parameter name="Blood Pressure;s" abbrev="BP;s" units="mmHg" show="no" precision="0" paramID="4" value="-0.8621435" valid="0"/><parameter name="Blood Pressure;d" abbrev="BP;d" units="mmHg" show="no" precision="0" paramID="5" value="-0.9564435" valid="0"/><parameter name="Temperature" abbrev="Temp" units="C" unitsDisplay="°C" show="no" precision="1" paramID="3" value="21.96128403" valid="-1"/><parameter name="Velocity" abbrev="Vel" units="mm/s" show="yes" paramID="15" value="445.350554207209"/><parameter name="Gradient" abbrev="Grad" units="mmHg" show="no" paramID="16" value="0.793348464530671"/></parameters></instance></measurement><measurement embryoHorn="0" embryoIndex="0" generic="-1" label="Acceleration 24" mainParamID="18" packageID="0" packageName="Generic Package" typeID="12" typeName="Acceleration" uniqueID="33761593671822288655717871327383459"><instance color="4294967295" endTime="75625.3534027778" fillColor="4294967295" fillOpacity="0" imageID="337784152479331124535719686391329" index="3" protocolID="0" regionID="4" scrollPosition="75466.2700694445" scrollPositionLeft="75446.1450694445" startTime="75433.6867361111" uniqueID="33761593671822288655717871327383459"><modes><mode name="PW Doppler" modeFlag="0" productId="31"/></modes><points version="2"><frame frame="0" frameTime="76008.6867361111"><point x="75446.1450694445" y="30027.0899391943"/><point x="75466.2700694445" y="0"/></frame></points><labelRect left="75756.6450694444" top="59953.5866122606" right="75920.5200694444" bottom="51151.6758260646"/><parameters><parameter name="Heart Rate" abbrev="HR" units="BPM" show="no" precision="0" paramID="1" value="472.131147540984" valid="-1"/><parameter name="Respiration" abbrev="Resp" units="RR" show="no" precision="0" paramID="2" value="218.115722508331" valid="-1"/><parameter name="Blood Pressure" abbrev="BP" units="mmHg" show="no" precision="0" paramID="6" value="-0.910156" valid="0"/><parameter name="Blood Pressure;s" abbrev="BP;s" units="mmHg" show="no" precision="0" paramID="4" value="-0.8621435" valid="0"/><parameter name="Blood Pressure;d" abbrev="BP;d" units="mmHg" show="no" precision="0" paramID="5" value="-0.9564435" valid="0"/><parameter name="Temperature" abbrev="Temp" units="C" unitsDisplay="°C" show="no" precision="1" paramID="3" value="21.961745645" valid="-1"/><parameter name="Acceleration" abbrev="Accel" units="mm/s2" unitsDisplay="mm/s²" show="yes" paramID="18" value="-36494.8740073029"/><parameter name="PHT" abbrev="PHT" units="ms" show="no" precision="2" paramID="40" value="5.896625"/><parameter name="Time" abbrev="T" units="ms" show="no" precision="2" paramID="17" value="20.125"/></parameters></instance></measurement><measurement embryoHorn="0" embryoIndex="0" generic="-1" label="Time 43" mainParamID="17" packageID="0" packageName="Generic Package" typeID="7" typeName="Time" uniqueID="175549261515318659783399832664972"><instance color="4294967295" endTime="75817.0200694445" fillColor="4294967295" fillOpacity="0" imageID="337784152479331124535719686391329" index="4" protocolID="0" regionID="4" scrollPosition="75466.2700694445" scrollPositionLeft="75447.1034027778" startTime="75433.6867361111" uniqueID="175549261515318659783399832664972"><modes><mode name="PW Doppler" modeFlag="0" productId="31"/></modes><points version="2"><frame frame="0" frameTime="76008.6867361111"><point x="75447.1034027778" y="100.59326612796"/><point x="75466.2700694445" y="100.59326612796"/></frame></points><labelRect left="75288.9784027778" top="45619.0461890271" right="75375.2284027778" bottom="36817.1354028312"/><parameters><parameter name="Heart Rate" abbrev="HR" units="BPM" show="no" precision="0" paramID="1" value="472.131147540984" valid="-1"/><parameter name="Respiration" abbrev="Resp" units="RR" show="no" precision="0" paramID="2" value="218.115722508331" valid="-1"/><parameter name="Blood Pressure" abbrev="BP" units="mmHg" show="no" precision="0" paramID="6" value="-0.912240375" valid="0"/><parameter name="Blood Pressure;s" abbrev="BP;s" units="mmHg" show="no" precision="0" paramID="4" value="-0.8621435" valid="0"/><parameter name="Blood Pressure;d" abbrev="BP;d" units="mmHg" show="no" precision="0" paramID="5" value="-0.9564435" valid="0"/><parameter name="Temperature" abbrev="Temp" units="C" unitsDisplay="°C" show="no" precision="1" paramID="3" value="21.9617017725" valid="-1"/><parameter name="Time" abbrev="T" units="ms" show="yes" precision="2" paramID="17" value="19.166666666657"/></parameters></instance></measurement><measurement embryoHorn="0" embryoIndex="0" generic="-1" label="Time 44" mainParamID="17" packageID="0" packageName="Generic Package" typeID="7" typeName="Time" uniqueID="2696169379427459787254755757143261543"><instance color="4294967295" endTime="75817.0200694445" fillColor="4294967295" fillOpacity="0" imageID="337784152479331124535719686391329" index="5" protocolID="0" regionID="4" scrollPosition="75691.4784027778" scrollPositionLeft="75677.1034027778" startTime="75433.6867361111" uniqueID="2696169379427459787254755757143261543"><modes><mode name="PW Doppler" modeFlag="0" productId="31"/></modes><points version="2"><frame frame="0" frameTime="76008.6867361111"><point x="75677.1034027778" y="2112.45858868704"/><point x="75691.4784027778" y="2112.45858868704"/></frame></points><labelRect left="75293.7700694444" top="29021.1572779147" right="75380.0200694444" bottom="20219.2464917187"/><parameters><parameter name="Heart Rate" abbrev="HR" units="BPM" show="no" precision="0" paramID="1" value="473.217219848833" valid="-1"/><parameter name="Respiration" abbrev="Resp" units="RR" show="no" precision="0" paramID="2" value="218.082689686506" valid="-1"/><parameter name="Blood Pressure" abbrev="BP" units="mmHg" show="no" precision="0" paramID="6" value="-0.902609125" valid="0"/><parameter name="Blood Pressure;s" abbrev="BP;s" units="mmHg" show="no" precision="0" paramID="4" value="-0.8644435" valid="0"/><parameter name="Blood Pressure;d" abbrev="BP;d" units="mmHg" show="no" precision="0" paramID="5" value="-0.9575935" valid="0"/><parameter name="Temperature" abbrev="Temp" units="C" unitsDisplay="°C" show="no" precision="1" paramID="3" value="21.963851525" valid="-1"/><parameter name="Time" abbrev="T" units="ms" show="yes" precision="2" paramID="17" value="14.375"/></parameters></instance></measurement></measurements><graphs/></package></packages></analysisResults>
