# Supplementary material for: Formyl-peptide receptor type 2 activation mitigates heart and lung damage in inflammatory arthritis
Source: EMBO Mol Med. 2025 Apr 3;17(5):1153–83. doi: 10.1038/s44321-025-00227-1 (PMC12081931; doi:10.1038/s44321-025-00227-1)
Supplement: Supplementary file 7 — Figure 2A Echo raw data part 2 [file 44321_2025_227_MOESM7_ESM.zip › Fig2 Echo pt 2/2-2 3w/20220620152946782/20220620153527514.mxml.1.bak]

<?xml version="1.0"?>
<analysisResults version="8"><packages activePackage="VSI_Default3100Package.sxml" systemPackage="VSI_CardiacPackage.sxml"><package packageID="0" packageName="Generic Package"><measurements><measurement embryoHorn="0" embryoIndex="0" generic="-1" label="Doppler Velocity 43" mainParamID="15" packageID="0" packageName="Generic Package" typeID="13" typeName="Doppler Velocity" uniqueID="2738647852336425133297432417949659"><instance color="4294967295" endTime="75578.4560159373" fillColor="4294967295" fillOpacity="0" imageID="516824241237469823583577764973685" index="1" protocolID="0" regionID="4" scrollPosition="75575.5810159373" scrollPositionLeft="75575.5810159373" startTime="75578.4560159373" uniqueID="2738647852336425133297432417949659"><modes><mode name="PW Doppler" modeFlag="0" productId="31"/></modes><points version="2"><frame frame="0" frameTime="75961.7893492706"><point x="75575.5810159373" y="29775.6067738744"/><point x="75575.5810159373" y="0"/></frame></points><labelRect left="75550.6643492706" top="59953.5866122606" right="75682.9143492706" bottom="51151.6758260646"/><parameters><parameter name="Heart Rate" abbrev="HR" units="BPM" show="no" precision="0" paramID="1" value="473.217219848833" valid="-1"/><parameter name="Respiration" abbrev="Resp" units="RR" show="no" precision="0" paramID="2" value="218.115722508331" valid="-1"/><parameter name="Blood Pressure" abbrev="BP" units="mmHg" show="no" precision="0" paramID="6" value="-0.932221625" valid="0"/><parameter name="Blood Pressure;s" abbrev="BP;s" units="mmHg" show="no" precision="0" paramID="4" value="-0.8621435" valid="0"/><parameter name="Blood Pressure;d" abbrev="BP;d" units="mmHg" show="no" precision="0" paramID="5" value="-0.9564435" valid="0"/><parameter name="Temperature" abbrev="Temp" units="C" unitsDisplay="°C" show="no" precision="1" paramID="3" value="21.963828635" valid="-1"/><parameter name="Velocity" abbrev="Vel" units="mm/s" show="yes" paramID="15" value="728.308088648253"/><parameter name="Gradient" abbrev="Grad" units="mmHg" show="no" paramID="16" value="2.12173068796189"/></parameters></instance></measurement><measurement embryoHorn="0" embryoIndex="0" generic="-1" label="Doppler Velocity 44" mainParamID="15" packageID="0" packageName="Generic Package" typeID="13" typeName="Doppler Velocity" uniqueID="21193596487488541585946881333887917"><instance color="4294967295" endTime="75578.4560159373" fillColor="4294967295" fillOpacity="0" imageID="516824241237469823583577764973685" index="3" protocolID="0" regionID="4" scrollPosition="75599.5393492706" scrollPositionLeft="75599.5393492706" startTime="75578.4560159373" uniqueID="21193596487488541585946881333887917"><modes><mode name="PW Doppler" modeFlag="0" productId="31"/></modes><points version="2"><frame frame="0" frameTime="75961.7893492706"><point x="75599.5393492706" y="22482.5949795977"/><point x="75599.5393492706" y="0"/></frame></points><labelRect left="75715.4976826039" top="59148.8404832369" right="75847.7476826039" bottom="50346.929697041"/><parameters><parameter name="Heart Rate" abbrev="HR" units="BPM" show="no" precision="0" paramID="1" value="473.217219848833" valid="-1"/><parameter name="Respiration" abbrev="Resp" units="RR" show="no" precision="0" paramID="2" value="218.115722508331" valid="-1"/><parameter name="Blood Pressure" abbrev="BP" units="mmHg" show="no" precision="0" paramID="6" value="-0.903471625" valid="0"/><parameter name="Blood Pressure;s" abbrev="BP;s" units="mmHg" show="no" precision="0" paramID="4" value="-0.8621435" valid="0"/><parameter name="Blood Pressure;d" abbrev="BP;d" units="mmHg" show="no" precision="0" paramID="5" value="-0.9564435" valid="0"/><parameter name="Temperature" abbrev="Temp" units="C" unitsDisplay="°C" show="no" precision="1" paramID="3" value="21.963256385" valid="-1"/><parameter name="Velocity" abbrev="Vel" units="mm/s" show="yes" paramID="15" value="549.921816935421"/><parameter name="Gradient" abbrev="Grad" units="mmHg" show="no" paramID="16" value="1.20965601896622"/></parameters></instance></measurement><measurement embryoHorn="0" embryoIndex="0" generic="-1" label="Acceleration 23" mainParamID="18" packageID="0" packageName="Generic Package" typeID="12" typeName="Acceleration" uniqueID="1331967892389681825162149314212923"><instance color="4294967295" endTime="75578.4560159373" fillColor="4294967295" fillOpacity="0" imageID="516824241237469823583577764973685" index="4" protocolID="0" regionID="4" scrollPosition="75598.5810159373" scrollPositionLeft="75576.5393492706" startTime="75386.7893492706" uniqueID="1331967892389681825162149314212923"><modes><mode name="PW Doppler" modeFlag="0" productId="31"/></modes><points version="2"><frame frame="0" frameTime="75961.7893492706"><point x="75576.5393492706" y="29524.1236085545"/><point x="75598.5810159373" y="0"/></frame></points><labelRect left="75378.1643492706" top="49843.9633664012" right="75542.0393492706" bottom="41042.0525802052"/><parameters><parameter name="Heart Rate" abbrev="HR" units="BPM" show="no" precision="0" paramID="1" value="473.217219848833" valid="-1"/><parameter name="Respiration" abbrev="Resp" units="RR" show="no" precision="0" paramID="2" value="218.115722508331" valid="-1"/><parameter name="Blood Pressure" abbrev="BP" units="mmHg" show="no" precision="0" paramID="6" value="-0.93013725" valid="0"/><parameter name="Blood Pressure;s" abbrev="BP;s" units="mmHg" show="no" precision="0" paramID="4" value="-0.8621435" valid="0"/><parameter name="Blood Pressure;d" abbrev="BP;d" units="mmHg" show="no" precision="0" paramID="5" value="-0.9564435" valid="0"/><parameter name="Temperature" abbrev="Temp" units="C" unitsDisplay="°C" show="no" precision="1" paramID="3" value="21.9638343575" valid="-1"/><parameter name="Acceleration" abbrev="Accel" units="mm/s2" unitsDisplay="mm/s²" show="yes" paramID="18" value="-32763.2591863827"/><parameter name="PHT" abbrev="PHT" units="ms" show="no" precision="2" paramID="40" value="6.45820833333049"/><parameter name="Time" abbrev="T" units="ms" show="no" precision="2" paramID="17" value="22.041666666657"/></parameters></instance></measurement><measurement embryoHorn="0" embryoIndex="0" generic="-1" label="Time 42" mainParamID="17" packageID="0" packageName="Generic Package" typeID="7" typeName="Time" uniqueID="266281316197865555822754999374642416"><instance color="4294967295" endTime="75770.1226826039" fillColor="4294967295" fillOpacity="0" imageID="516824241237469823583577764973685" index="5" protocolID="0" regionID="4" scrollPosition="75599.5393492706" scrollPositionLeft="75575.5810159373" startTime="75386.7893492706" uniqueID="266281316197865555822754999374642416"><modes><mode name="PW Doppler" modeFlag="0" productId="31"/></modes><points version="2"><frame frame="0" frameTime="75961.7893492706"><point x="75575.5810159373" y="100.593266127959"/><point x="75599.5393492706" y="100.593266127959"/></frame></points><labelRect left="75386.7893492706" top="22482.5949795977" right="75481.6643492706" bottom="13680.6841934017"/><parameters><parameter name="Heart Rate" abbrev="HR" units="BPM" show="no" precision="0" paramID="1" value="473.217219848833" valid="-1"/><parameter name="Respiration" abbrev="Resp" units="RR" show="no" precision="0" paramID="2" value="218.115722508331" valid="-1"/><parameter name="Blood Pressure" abbrev="BP" units="mmHg" show="no" precision="0" paramID="6" value="-0.932221625" valid="0"/><parameter name="Blood Pressure;s" abbrev="BP;s" units="mmHg" show="no" precision="0" paramID="4" value="-0.8621435" valid="0"/><parameter name="Blood Pressure;d" abbrev="BP;d" units="mmHg" show="no" precision="0" paramID="5" value="-0.9564435" valid="0"/><parameter name="Temperature" abbrev="Temp" units="C" unitsDisplay="°C" show="no" precision="1" paramID="3" value="21.963828635" valid="-1"/><parameter name="Time" abbrev="T" units="ms" show="yes" precision="2" paramID="17" value="23.958333333343"/></parameters></instance></measurement></measurements><graphs/></package></packages></analysisResults>
