# Supplementary material for: Formyl-peptide receptor type 2 activation mitigates heart and lung damage in inflammatory arthritis
Source: EMBO Mol Med. 2025 Apr 3;17(5):1153–83. doi: 10.1038/s44321-025-00227-1 (PMC12081931; doi:10.1038/s44321-025-00227-1)
Supplement: Supplementary file 7 — Figure 2A Echo raw data part 2 [file 44321_2025_227_MOESM7_ESM.zip › Fig2 Echo pt 2/2-2 3w/20220620152946782/20220620153531388.mxml]

<?xml version="1.0"?>
<analysisResults version="8"><packages activePackage="VSI_Default3100Package.sxml" systemPackage="VSI_CardiacPackage.sxml"><package packageID="0" packageName="Generic Package"><measurements><measurement embryoHorn="0" embryoIndex="0" generic="-1" label="Doppler Velocity 41" mainParamID="15" packageID="0" packageName="Generic Package" typeID="13" typeName="Doppler Velocity" uniqueID="328313619297511723671842983252561811528"><instance color="4294967295" endTime="80561.0498611111" fillColor="4294967295" fillOpacity="0" imageID="1814729271143272412498636465484" index="1" protocolID="0" regionID="4" scrollPosition="80498.7581944445" scrollPositionLeft="80498.7581944445" startTime="80561.0498611111" uniqueID="328313619297511723671842983252561811528"><modes><mode name="PW Doppler" modeFlag="0" productId="31"/></modes><points version="2"><frame frame="0" frameTime="80944.3831944445"><point x="80498.7581944445" y="31284.5057657937"/><point x="80498.7581944445" y="0"/></frame></points><labelRect left="80582.1331944444" top="59953.5866122606" right="80714.3831944444" bottom="51151.6758260646"/><parameters><parameter name="Heart Rate" abbrev="HR" units="BPM" show="no" precision="0" paramID="1" value="465.116279069767" valid="-1"/><parameter name="Respiration" abbrev="Resp" units="RR" show="no" precision="0" paramID="2" value="227.165168007572" valid="-1"/><parameter name="Blood Pressure" abbrev="BP" units="mmHg" show="no" precision="0" paramID="6" value="-0.929346625" valid="0"/><parameter name="Blood Pressure;s" abbrev="BP;s" units="mmHg" show="no" precision="0" paramID="4" value="-0.8598435" valid="0"/><parameter name="Blood Pressure;d" abbrev="BP;d" units="mmHg" show="no" precision="0" paramID="5" value="-0.9644935" valid="0"/><parameter name="Temperature" abbrev="Temp" units="C" unitsDisplay="°C" show="no" precision="1" paramID="3" value="21.9772402675" valid="-1"/><parameter name="Velocity" abbrev="Vel" units="mm/s" show="yes" paramID="15" value="765.215593140563"/><parameter name="Gradient" abbrev="Grad" units="mmHg" show="no" paramID="16" value="2.34221961594185"/></parameters></instance></measurement><measurement embryoHorn="0" embryoIndex="0" generic="-1" label="Doppler Velocity 42" mainParamID="15" packageID="0" packageName="Generic Package" typeID="13" typeName="Doppler Velocity" uniqueID="1545548532324598539949119819446653"><instance color="4294967295" endTime="80561.0498611111" fillColor="4294967295" fillOpacity="0" imageID="1814729271143272412498636465484" index="2" protocolID="0" regionID="4" scrollPosition="80524.6331944445" scrollPositionLeft="80524.6331944445" startTime="80561.0498611111" uniqueID="1545548532324598539949119819446653"><modes><mode name="PW Doppler" modeFlag="0" productId="31"/></modes><points version="2"><frame frame="0" frameTime="80944.3831944445"><point x="80524.6331944445" y="22482.5949795977"/><point x="80524.6331944445" y="0"/></frame></points><labelRect left="80759.4248611111" top="59953.5866122606" right="80891.6748611111" bottom="51151.6758260646"/><parameters><parameter name="Heart Rate" abbrev="HR" units="BPM" show="no" precision="0" paramID="1" value="465.116279069767" valid="-1"/><parameter name="Respiration" abbrev="Resp" units="RR" show="no" precision="0" paramID="2" value="227.165168007572" valid="-1"/><parameter name="Blood Pressure" abbrev="BP" units="mmHg" show="no" precision="0" paramID="6" value="-0.9058435" valid="0"/><parameter name="Blood Pressure;s" abbrev="BP;s" units="mmHg" show="no" precision="0" paramID="4" value="-0.8598435" valid="0"/><parameter name="Blood Pressure;d" abbrev="BP;d" units="mmHg" show="no" precision="0" paramID="5" value="-0.9644935" valid="0"/><parameter name="Temperature" abbrev="Temp" units="C" unitsDisplay="°C" show="no" precision="1" paramID="3" value="21.9785831475" valid="-1"/><parameter name="Velocity" abbrev="Vel" units="mm/s" show="yes" paramID="15" value="549.921816935421"/><parameter name="Gradient" abbrev="Grad" units="mmHg" show="no" paramID="16" value="1.20965601896622"/></parameters></instance></measurement><measurement embryoHorn="0" embryoIndex="0" generic="-1" label="Acceleration 21" mainParamID="18" packageID="0" packageName="Generic Package" typeID="12" typeName="Acceleration" uniqueID="8211556236971325824322753742738621"><instance color="4294967295" endTime="80561.0498611111" fillColor="4294967295" fillOpacity="0" imageID="1814729271143272412498636465484" index="3" protocolID="0" regionID="4" scrollPosition="80517.9248611111" scrollPositionLeft="80498.7581944445" startTime="80369.3831944444" uniqueID="8211556236971325824322753742738621"><modes><mode name="PW Doppler" modeFlag="0" productId="31"/></modes><points version="2"><frame frame="0" frameTime="80944.3831944445"><point x="80498.7581944445" y="31284.5057657937"/><point x="80517.9248611111" y="0"/></frame></points><labelRect left="80380.8831944444" top="59953.5866122606" right="80544.7581944444" bottom="51151.6758260646"/><parameters><parameter name="Heart Rate" abbrev="HR" units="BPM" show="no" precision="0" paramID="1" value="465.116279069767" valid="-1"/><parameter name="Respiration" abbrev="Resp" units="RR" show="no" precision="0" paramID="2" value="227.165168007572" valid="-1"/><parameter name="Blood Pressure" abbrev="BP" units="mmHg" show="no" precision="0" paramID="6" value="-0.929346625" valid="0"/><parameter name="Blood Pressure;s" abbrev="BP;s" units="mmHg" show="no" precision="0" paramID="4" value="-0.8598435" valid="0"/><parameter name="Blood Pressure;d" abbrev="BP;d" units="mmHg" show="no" precision="0" paramID="5" value="-0.9644935" valid="0"/><parameter name="Temperature" abbrev="Temp" units="C" unitsDisplay="°C" show="no" precision="1" paramID="3" value="21.9772402675" valid="-1"/><parameter name="Acceleration" abbrev="Accel" units="mm/s2" unitsDisplay="mm/s²" show="yes" paramID="18" value="-39924.2918160193"/><parameter name="PHT" abbrev="PHT" units="ms" show="no" precision="2" paramID="40" value="5.61583333333476"/><parameter name="Time" abbrev="T" units="ms" show="no" precision="2" paramID="17" value="19.1666666666715"/></parameters></instance></measurement><measurement embryoHorn="0" embryoIndex="0" generic="-1" label="Time 40" mainParamID="17" packageID="0" packageName="Generic Package" typeID="7" typeName="Time" uniqueID="2197472794277516997944847388826"><instance color="4294967295" endTime="80752.7165277778" fillColor="4294967295" fillOpacity="0" imageID="1814729271143272412498636465484" index="4" protocolID="0" regionID="4" scrollPosition="80517.9248611111" scrollPositionLeft="80498.7581944445" startTime="80369.3831944444" uniqueID="2197472794277516997944847388826"><modes><mode name="PW Doppler" modeFlag="0" productId="31"/></modes><points version="2"><frame frame="0" frameTime="80944.3831944445"><point x="80498.7581944445" y="-1156.82256047146"/><point x="80517.9248611111" y="-1156.82256047146"/></frame></points><labelRect left="80284.0915277778" top="56684.3054631021" right="80370.3415277778" bottom="47882.3946769061"/><parameters><parameter name="Heart Rate" abbrev="HR" units="BPM" show="no" precision="0" paramID="1" value="465.116279069767" valid="-1"/><parameter name="Respiration" abbrev="Resp" units="RR" show="no" precision="0" paramID="2" value="227.165168007572" valid="-1"/><parameter name="Blood Pressure" abbrev="BP" units="mmHg" show="no" precision="0" paramID="6" value="-0.929346625" valid="0"/><parameter name="Blood Pressure;s" abbrev="BP;s" units="mmHg" show="no" precision="0" paramID="4" value="-0.8598435" valid="0"/><parameter name="Blood Pressure;d" abbrev="BP;d" units="mmHg" show="no" precision="0" paramID="5" value="-0.9644935" valid="0"/><parameter name="Temperature" abbrev="Temp" units="C" unitsDisplay="°C" show="no" precision="1" paramID="3" value="21.9772402675" valid="-1"/><parameter name="Time" abbrev="T" units="ms" show="yes" precision="2" paramID="17" value="19.166666666657"/></parameters></instance></measurement><measurement embryoHorn="0" embryoIndex="0" generic="-1" label="Time 41" mainParamID="17" packageID="0" packageName="Generic Package" typeID="7" typeName="Time" uniqueID="676619263379162781391866323426296555"><instance color="4294967295" endTime="80752.7165277778" fillColor="4294967295" fillOpacity="0" imageID="1814729271143272412498636465484" index="5" protocolID="0" regionID="4" scrollPosition="80620.4665277778" scrollPositionLeft="80606.0915277778" startTime="80369.3831944444" uniqueID="676619263379162781391866323426296555"><modes><mode name="PW Doppler" modeFlag="0" productId="31"/></modes><points version="2"><frame frame="0" frameTime="80944.3831944445"><point x="80606.0915277778" y="603.55959676773"/><point x="80620.4665277778" y="603.55959676773"/></frame></points><labelRect left="80287.9248611111" top="41595.315543909" right="80374.1748611111" bottom="32793.404757713"/><parameters><parameter name="Heart Rate" abbrev="HR" units="BPM" show="no" precision="0" paramID="1" value="465.416936005171" valid="-1"/><parameter name="Respiration" abbrev="Resp" units="RR" show="no" precision="0" paramID="2" value="225.246363209761" valid="-1"/><parameter name="Blood Pressure" abbrev="BP" units="mmHg" show="no" precision="0" paramID="6" value="-0.90311225" valid="0"/><parameter name="Blood Pressure;s" abbrev="BP;s" units="mmHg" show="no" precision="0" paramID="4" value="-0.8598435" valid="0"/><parameter name="Blood Pressure;d" abbrev="BP;d" units="mmHg" show="no" precision="0" paramID="5" value="-0.9644935" valid="0"/><parameter name="Temperature" abbrev="Temp" units="C" unitsDisplay="°C" show="no" precision="1" paramID="3" value="21.9760728775" valid="-1"/><parameter name="Time" abbrev="T" units="ms" show="yes" precision="2" paramID="17" value="14.375"/></parameters></instance></measurement></measurements><graphs/></package></packages></analysisResults>
