# Supplementary material for: Formyl-peptide receptor type 2 activation mitigates heart and lung damage in inflammatory arthritis
Source: EMBO Mol Med. 2025 Apr 3;17(5):1153–83. doi: 10.1038/s44321-025-00227-1 (PMC12081931; doi:10.1038/s44321-025-00227-1)
Supplement: Supplementary file 7 — Figure 2A Echo raw data part 2 [file 44321_2025_227_MOESM7_ESM.zip › Fig2 Echo pt 2/2-2 3w/20220620152946782/20220620154507262.mxml]

<?xml version="1.0"?>
<analysisResults version="8"><packages activePackage="VSI_Default3100Package.sxml" systemPackage="VSI_CardiacPackage.sxml"><package packageID="0" packageName="Generic Package"><measurements><measurement embryoHorn="0" embryoIndex="0" generic="-1" label="Depth 49" mainParamID="7" packageID="0" packageName="Generic Package" typeID="8" typeName="Depth" uniqueID="167427925898825375135588211495796315114"><instance color="4294967295" endTime="891.565833333333" fillColor="4294967295" fillOpacity="0" imageID="3232241587227547811269175941876" index="1" protocolID="0" regionID="2" scrollPosition="749.7325" scrollPositionLeft="749.7325" startTime="891.565833333333" uniqueID="167427925898825375135588211495796315114"><modes><mode name="M-Mode" modeFlag="0" productId="31"/></modes><points version="2"><frame frame="0" frameTime="1274.89916666667"><point x="749.7325" y="4.90321204911225"/><point x="749.7325" y="5.74312585576082"/></frame></points><labelRect left="598.315833333333" top="4.72473036519943" right="691.274166666667" bottom="5.45965494601693"/><parameters><parameter name="Heart Rate" abbrev="HR" units="BPM" show="no" precision="0" paramID="1" value="501.131024882547" valid="-1"/><parameter name="Respiration" abbrev="Resp" units="RR" show="no" precision="0" paramID="2" value="75.5429650613787" valid="-1"/><parameter name="Blood Pressure" abbrev="BP" units="mmHg" show="no" precision="0" paramID="6" value="-0.911952875" valid="0"/><parameter name="Blood Pressure;s" abbrev="BP;s" units="mmHg" show="no" precision="0" paramID="4" value="-0.8655935" valid="0"/><parameter name="Blood Pressure;d" abbrev="BP;d" units="mmHg" show="no" precision="0" paramID="5" value="-0.9621935" valid="0"/><parameter name="Temperature" abbrev="Temp" units="C" unitsDisplay="°C" show="no" precision="1" paramID="3" value="22.372064155" valid="-1"/><parameter name="Depth" abbrev="D" units="mm" show="yes" paramID="7" value="0.839913806648564"/></parameters></instance></measurement><measurement embryoHorn="0" embryoIndex="0" generic="-1" label="Depth 50" mainParamID="7" packageID="0" packageName="Generic Package" typeID="8" typeName="Depth" uniqueID="2612531716321433546153579472444564"><instance color="4294967295" endTime="891.565833333333" fillColor="4294967295" fillOpacity="0" imageID="3232241587227547811269175941876" index="2" protocolID="0" regionID="2" scrollPosition="756.440833333333" scrollPositionLeft="756.440833333333" startTime="891.565833333333" uniqueID="2612531716321433546153579472444564"><modes><mode name="M-Mode" modeFlag="0" productId="31"/></modes><points version="2"><frame frame="0" frameTime="1274.89916666667"><point x="756.440833333333" y="5.78512154609325"/><point x="756.440833333333" y="9.4387466050145"/></frame></points><labelRect left="562.8575" top="6.59353858499249" right="655.815833333333" bottom="7.32846316580998"/><parameters><parameter name="Heart Rate" abbrev="HR" units="BPM" show="no" precision="0" paramID="1" value="501.131024882547" valid="-1"/><parameter name="Respiration" abbrev="Resp" units="RR" show="no" precision="0" paramID="2" value="75.5429650613787" valid="-1"/><parameter name="Blood Pressure" abbrev="BP" units="mmHg" show="no" precision="0" paramID="6" value="-0.91346225" valid="0"/><parameter name="Blood Pressure;s" abbrev="BP;s" units="mmHg" show="no" precision="0" paramID="4" value="-0.8655935" valid="0"/><parameter name="Blood Pressure;d" abbrev="BP;d" units="mmHg" show="no" precision="0" paramID="5" value="-0.9621935" valid="0"/><parameter name="Temperature" abbrev="Temp" units="C" unitsDisplay="°C" show="no" precision="1" paramID="3" value="22.37221294" valid="-1"/><parameter name="Depth" abbrev="D" units="mm" show="yes" paramID="7" value="3.65362505892125"/></parameters></instance></measurement><measurement embryoHorn="0" embryoIndex="0" generic="-1" label="Depth 51" mainParamID="7" packageID="0" packageName="Generic Package" typeID="8" typeName="Depth" uniqueID="73971715717946374143773939344256666"><instance color="4294967295" endTime="891.565833333333" fillColor="4294967295" fillOpacity="0" imageID="3232241587227547811269175941876" index="3" protocolID="0" regionID="2" scrollPosition="756.440833333333" scrollPositionLeft="756.440833333333" startTime="891.565833333333" uniqueID="73971715717946374143773939344256666"><modes><mode name="M-Mode" modeFlag="0" productId="31"/></modes><points version="2"><frame frame="0" frameTime="1274.89916666667"><point x="756.440833333333" y="10.4256453278266"/><point x="756.440833333333" y="9.4387466050145"/></frame></points><labelRect left="582.024166666667" top="9.42824768243139" right="674.9825" bottom="10.1631722632489"/><parameters><parameter name="Heart Rate" abbrev="HR" units="BPM" show="no" precision="0" paramID="1" value="501.131024882547" valid="-1"/><parameter name="Respiration" abbrev="Resp" units="RR" show="no" precision="0" paramID="2" value="75.5429650613787" valid="-1"/><parameter name="Blood Pressure" abbrev="BP" units="mmHg" show="no" precision="0" paramID="6" value="-0.91346225" valid="0"/><parameter name="Blood Pressure;s" abbrev="BP;s" units="mmHg" show="no" precision="0" paramID="4" value="-0.8655935" valid="0"/><parameter name="Blood Pressure;d" abbrev="BP;d" units="mmHg" show="no" precision="0" paramID="5" value="-0.9621935" valid="0"/><parameter name="Temperature" abbrev="Temp" units="C" unitsDisplay="°C" show="no" precision="1" paramID="3" value="22.37221294" valid="-1"/><parameter name="Depth" abbrev="D" units="mm" show="yes" paramID="7" value="0.986898722812063"/></parameters></instance></measurement><measurement embryoHorn="0" embryoIndex="0" generic="-1" label="LV 19" mainParamID="0" packageID="0" packageName="Generic Package" typeID="11" typeName="LV Area" uniqueID="512639116138594157857154722992171"><instance color="4294967295" dataFile="20220620154507262.512639116138594157857154722992171.pvd" endTime="1109.97072127525" fillColor="4294967295" fillOpacity="0" imageID="3232241587227547811269175941876" index="5" mLvWalLCount="2" protocolID="0" regionID="2" repeat="no" scrollPosition="1413.05405460859" scrollPositionLeft="1234.55405460859" startTime="1109.97072127525" uniqueID="512639116138594157857154722992171" useHeartRateInMsmnt="-1"><modes><mode name="M-Mode" modeFlag="0" productId="31"/></modes><points version="2"><frame frame="0" frameTime="0"><point x="1234.55405460859" y="5.7221280105946"/><point x="1298.67905460859" y="6.39405905591345"/><point x="1358.01238794192" y="5.70113016542839"/><point x="1411.13738794192" y="6.35206336558103"/></frame><frame frame="1" frameTime="1"><point x="1234.55405460859" y="9.55683710803351"/><point x="1298.84572127525" y="8.69072074700907"/><point x="1355.47072127525" y="9.55163239882385"/><point x="1413.05405460859" y="8.77991683688358"/></frame><frame frame="2" frameTime="4"><point x="2" y="0"/><point x="1298.12405460859" y="0"/><point x="1356.74972127525" y="1"/></frame></points><labelRect left="1451.13738794192" top="7.29696639806066" right="1580.51238794192" bottom="9.16577461785372"/><parameters><parameter name="Heart Rate" abbrev="HR" units="BPM" show="yes" precision="0" paramID="1" value="0" valid="0"/><parameter name="Respiration" abbrev="Resp" units="RR" show="no" precision="0" paramID="2" value="75.5429650613787" valid="-1"/><parameter name="Blood Pressure" abbrev="BP" units="mmHg" show="no" precision="0" paramID="6" value="-0.914109125" valid="0"/><parameter name="Blood Pressure;s" abbrev="BP;s" units="mmHg" show="no" precision="0" paramID="4" value="-0.89649975" valid="0"/><parameter name="Blood Pressure;d" abbrev="BP;d" units="mmHg" show="no" precision="0" paramID="5" value="-0.921656" valid="0"/><parameter name="Temperature" abbrev="Temp" units="C" unitsDisplay="°C" show="no" precision="1" paramID="3" value="22.3680946475" valid="-1"/><parameter name="Diameter;s" abbrev="D;s" units="mm" show="no" paramID="37" value="2.29699711337156"/><parameter name="Diameter;d" abbrev="D;d" units="mm" show="no" paramID="38" value="3.849158723891"/><parameter name="Volume;s" abbrev="V;s" units="uL" unitsDisplay="µL" show="no" paramID="30" value="18.0617195676648"/><parameter name="Volume;d" abbrev="V;d" units="uL" unitsDisplay="µL" show="no" paramID="31" value="63.8813292696868"/><parameter name="Stroke Volume" abbrev="SV" units="uL" unitsDisplay="µL" show="yes" paramID="32" value="45.8196097020219"/><parameter name="Ejection Fraction" abbrev="EF" units="%" show="yes" paramID="33" value="71.7261369258395"/><parameter name="Fractional Shortening" abbrev="FS" units="%" show="yes" paramID="34" value="40.3246974692278"/><parameter name="Cardiac Output" abbrev="CO" units="mL/min" show="yes" paramID="36" value="0"/></parameters></instance></measurement></measurements><graphs/></package></packages></analysisResults>
