# Supplementary material for: Formyl-peptide receptor type 2 activation mitigates heart and lung damage in inflammatory arthritis
Source: EMBO Mol Med. 2025 Apr 3;17(5):1153–83. doi: 10.1038/s44321-025-00227-1 (PMC12081931; doi:10.1038/s44321-025-00227-1)
Supplement: Supplementary file 7 — Figure 2A Echo raw data part 2 [file 44321_2025_227_MOESM7_ESM.zip › Fig2 Echo pt 2/2-2 3w/20220620152946782/Series.vxml]

<?xml version="1.0" encoding="utf-8" standalone="no"?>
<series id="26992532816182721956132438477775155" idStudy="174381137319964357617818578341693579" name="2-2 3w base" createdDate="2022-06-20T15:29:46.0Z" acquiredBy="Jianmin" autoSyncStatus="1" versionCreated="3.2.0.14554" versionModified="3.2.0.14554" notes="" animalId="" animalColor="" strain="" weight="" type="" c4="" lastModifiedBy="Jianmin" lastModifiedDate="2022-06-20T15:29:46.0Z">
	<fields>
		<field name="c1" label="Anesthetic Type"/>
		<field name="c2" label="Anesthetic On"/>
		<field name="c3" label="Anesthetic Off"/>
		<field name="c4" label="Protocol ID"/>
		<field name="c5" label="Protocol Name"/>
		<field name="c6" label="Injectable"/>
		<field name="c7" label="Injection Site"/>
		<field name="c8" label="Injection Amount"/>
	</fields>
</series>
