# Supplementary material for: Formyl-peptide receptor type 2 activation mitigates heart and lung damage in inflammatory arthritis
Source: EMBO Mol Med. 2025 Apr 3;17(5):1153–83. doi: 10.1038/s44321-025-00227-1 (PMC12081931; doi:10.1038/s44321-025-00227-1)
Supplement: Supplementary file 7 — Figure 2A Echo raw data part 2 [file 44321_2025_227_MOESM7_ESM.zip › Fig2 Echo pt 2/2-2 4w base/20220629091722400/20220629091950129.mxml]

<?xml version="1.0"?>
<analysisResults version="8"><packages activePackage="VSI_Default3100Package.sxml" systemPackage="VSI_CardiacPackage.sxml"><package packageID="0" packageName="Generic Package"><measurements><measurement embryoHorn="0" embryoIndex="0" generic="-1" label="LV Area Short 22" loopData="-1" mainParamID="0" packageID="0" packageName="Generic Package" typeID="23" typeName="LV Area Short" uniqueID="15222935563387965783191444127453353"><instance color="4294967295" dataFile="20220629091950129.15222935563387965783191444127453353.pvd" endTime="1244.9375" fillColor="4294967295" fillOpacity="0" imageID="2264451546215626327414913571136448883" index="1" protocolID="0" regionID="1" repeat="no" scrollPosition="1244.9375" scrollPositionLeft="1244.9375" startTime="1244.9375" uniqueID="15222935563387965783191444127453353"><modes><mode name="B-Mode" modeFlag="0" productId="31"/></modes><points version="2"><frame frame="0" frameTime="1244.9375"><point x="2" y="5"/><point x="0.5" y="0"/><point x="0" y="1244.9375"/><point x="1" y="0"/><point x="5.58348837209302" y="8.47073578595318"/><point x="6.9003488372093" y="8.54096989966555"/><point x="6.70720930232558" y="9.84030100334448"/><point x="5.21476744186046" y="10.2792642140468"/><point x="5.24988372093023" y="9.38377926421405"/></frame></points><labelRect left="9.62186046511628" top="1.5" right="12.08" bottom="3.65969899665552"/><parameters><parameter name="Heart Rate" abbrev="HR" units="BPM" show="yes" precision="0" paramID="1" value="496.295019817336" valid="-1"/><parameter name="Respiration" abbrev="Resp" units="RR" show="no" precision="0" paramID="2" value="75.4242614707731" valid="-1"/><parameter name="Blood Pressure" abbrev="BP" units="mmHg" show="no" precision="0" paramID="6" value="-0.89822475" valid="0"/><parameter name="Blood Pressure;s" abbrev="BP;s" units="mmHg" show="no" precision="0" paramID="4" value="-0.8678935" valid="0"/><parameter name="Blood Pressure;d" abbrev="BP;d" units="mmHg" show="no" precision="0" paramID="5" value="-0.9633435" valid="0"/><parameter name="Temperature" abbrev="Temp" units="C" unitsDisplay="°C" show="no" precision="1" paramID="3" value="35.952441735" valid="-1"/><parameter name="Area" abbrev="A" units="mm2" unitsDisplay="mm²" show="yes" paramID="8" value="2.83574088543558"/><parameter name="Area;s" abbrev="A;s" units="mm2" unitsDisplay="mm²" show="yes" paramID="28" value="0"/><parameter name="Area;d" abbrev="A;d" units="mm2" unitsDisplay="mm²" show="yes" paramID="29" value="0"/><parameter name="Fractional Area Change" abbrev="FAC" units="%" show="yes" paramID="35" value="0"/></parameters></instance></measurement></measurements><graphs/></package></packages></analysisResults>
