# Supplementary material for: Formyl-peptide receptor type 2 activation mitigates heart and lung damage in inflammatory arthritis
Source: EMBO Mol Med. 2025 Apr 3;17(5):1153–83. doi: 10.1038/s44321-025-00227-1 (PMC12081931; doi:10.1038/s44321-025-00227-1)
Supplement: Supplementary file 7 — Figure 2A Echo raw data part 2 [file 44321_2025_227_MOESM7_ESM.zip › Fig2 Echo pt 2/2-2 4w base/20220629091722400/20220629092251866.mxml]

<?xml version="1.0"?>
<analysisResults version="8"><packages activePackage="VSI_Default3100Package.sxml" systemPackage="VSI_CardiacPackage.sxml"><package packageID="0" packageName="Generic Package"><measurements><measurement embryoHorn="0" embryoIndex="0" generic="-1" label="Doppler Velocity 45" mainParamID="15" packageID="0" packageName="Generic Package" typeID="13" typeName="Doppler Velocity" uniqueID="4765119533481719845851714725981"><instance color="4294967295" endTime="8596.76045499733" fillColor="4294967295" fillOpacity="0" imageID="246882523112171516746531227728684961" index="1" protocolID="0" regionID="4" scrollPosition="8893.84378833066" scrollPositionLeft="8893.84378833066" startTime="8596.76045499733" uniqueID="4765119533481719845851714725981"><modes><mode name="PW Doppler" modeFlag="0" productId="31"/></modes><points version="2"><frame frame="0" frameTime="8980.09378833066"><point x="8893.84378833066" y="31284.2839853512"/><point x="8893.84378833066" y="0"/></frame></points><labelRect left="8691.63545499732" top="53666.1270295333" right="8823.88545499732" bottom="44864.2786413718"/><parameters><parameter name="Heart Rate" abbrev="HR" units="BPM" show="no" precision="0" paramID="1" value="564.263322884013" extra="0" extra2="0" valid="-1" sysShow="-1"/><parameter name="Respiration" abbrev="Resp" units="RR" show="no" precision="0" paramID="2" value="167.910447761194" extra="0" extra2="0" valid="-1" sysShow="-1"/><parameter name="Blood Pressure" abbrev="BP" units="mmHg" show="no" precision="0" paramID="6" value="-0.913965375" extra="0" extra2="0" valid="0" sysShow="-1"/><parameter name="Blood Pressure;s" abbrev="BP;s" units="mmHg" show="no" precision="0" paramID="4" value="-0.8690435" extra="0" extra2="0" valid="0" sysShow="-1"/><parameter name="Blood Pressure;d" abbrev="BP;d" units="mmHg" show="no" precision="0" paramID="5" value="-0.9667935" extra="0" extra2="0" valid="0" sysShow="-1"/><parameter name="Temperature" abbrev="Temp" units="C" unitsDisplay="°C" show="no" precision="1" paramID="3" value="36.15312981" extra="0" extra2="0" valid="-1" sysShow="-1"/><parameter name="Velocity" abbrev="Vel" units="mm/s" show="yes" paramID="15" value="763.939283859013" extra="0" extra2="0" valid="-1" sysShow="-1"/><parameter name="Gradient" abbrev="Grad" units="mmHg" show="no" paramID="16" value="2.33441291769209" extra="0" extra2="0" valid="-1" sysShow="-1"/></parameters></instance></measurement><measurement embryoHorn="0" embryoIndex="0" generic="-1" label="Doppler Velocity 46" mainParamID="15" packageID="0" packageName="Generic Package" typeID="13" typeName="Doppler Velocity" uniqueID="33138319358565287999281512145476842"><instance color="4294967295" endTime="8596.76045499733" fillColor="4294967295" fillOpacity="0" imageID="246882523112171516746531227728684961" index="2" protocolID="0" regionID="4" scrollPosition="8913.80180092418" scrollPositionLeft="8913.80180092418" startTime="8596.76045499733" uniqueID="33138319358565287999281512145476842"><modes><mode name="PW Doppler" modeFlag="0" productId="31"/></modes><points version="2"><frame frame="0" frameTime="8980.09378833066"><point x="8913.80180092418" y="21476.5100671141"/><point x="8913.80180092418" y="0"/></frame></points><labelRect left="8857.42712166399" top="58393.9770208886" right="8989.67712166399" bottom="49592.1286327271"/><parameters><parameter name="Heart Rate" abbrev="HR" units="BPM" show="no" precision="0" paramID="1" value="564.263322884013" extra="0" extra2="0" valid="-1" sysShow="-1"/><parameter name="Respiration" abbrev="Resp" units="RR" show="no" precision="0" paramID="2" value="167.910447761194" extra="0" extra2="0" valid="-1" sysShow="-1"/><parameter name="Blood Pressure" abbrev="BP" units="mmHg" show="no" precision="0" paramID="6" value="-0.912240375" extra="0" extra2="0" valid="0" sysShow="-1"/><parameter name="Blood Pressure;s" abbrev="BP;s" units="mmHg" show="no" precision="0" paramID="4" value="-0.8690435" extra="0" extra2="0" valid="0" sysShow="-1"/><parameter name="Blood Pressure;d" abbrev="BP;d" units="mmHg" show="no" precision="0" paramID="5" value="-0.9656435" extra="0" extra2="0" valid="0" sysShow="-1"/><parameter name="Temperature" abbrev="Temp" units="C" unitsDisplay="°C" show="no" precision="1" paramID="3" value="36.152813165" extra="0" extra2="0" valid="-1" sysShow="-1"/><parameter name="Velocity" abbrev="Vel" units="mm/s" show="yes" paramID="15" value="524.440633774595" extra="0" extra2="0" valid="-1" sysShow="-1"/><parameter name="Gradient" abbrev="Grad" units="mmHg" show="no" paramID="16" value="1.1001519134156" extra="0" extra2="0" valid="-1" sysShow="-1"/></parameters></instance></measurement><measurement embryoHorn="0" embryoIndex="0" generic="-1" label="Acceleration 22" mainParamID="18" packageID="0" packageName="Generic Package" typeID="12" typeName="Acceleration" uniqueID="17115272235266916411844279518657111"><instance color="4294967295" endTime="8596.76045499733" fillColor="4294967295" fillOpacity="0" imageID="246882523112171516746531227728684961" index="3" protocolID="0" regionID="4" scrollPosition="8910.13545499733" scrollPositionLeft="8893.84378833066" startTime="8405.09378833066" uniqueID="17115272235266916411844279518657111"><modes><mode name="PW Doppler" modeFlag="0" productId="31"/></modes><points version="2"><frame frame="0" frameTime="8980.09378833066"><point x="8893.84378833066" y="32290.2095154268"/><point x="8910.13545499733" y="0"/></frame></points><labelRect left="8515.302121664" top="59953.1615925058" right="8679.177121664" bottom="51151.3132043443"/><parameters><parameter name="Heart Rate" abbrev="HR" units="BPM" show="no" precision="0" paramID="1" value="564.263322884013" extra="0" extra2="0" valid="-1" sysShow="-1"/><parameter name="Respiration" abbrev="Resp" units="RR" show="no" precision="0" paramID="2" value="167.910447761194" extra="0" extra2="0" valid="-1" sysShow="-1"/><parameter name="Blood Pressure" abbrev="BP" units="mmHg" show="no" precision="0" paramID="6" value="-0.913965375" extra="0" extra2="0" valid="0" sysShow="-1"/><parameter name="Blood Pressure;s" abbrev="BP;s" units="mmHg" show="no" precision="0" paramID="4" value="-0.8690435" extra="0" extra2="0" valid="0" sysShow="-1"/><parameter name="Blood Pressure;d" abbrev="BP;d" units="mmHg" show="no" precision="0" paramID="5" value="-0.9667935" extra="0" extra2="0" valid="0" sysShow="-1"/><parameter name="Temperature" abbrev="Temp" units="C" unitsDisplay="°C" show="no" precision="1" paramID="3" value="36.15312981" extra="0" extra2="0" valid="-1" sysShow="-1"/><parameter name="Acceleration" abbrev="Accel" units="mm/s2" unitsDisplay="mm/s²" show="yes" paramID="18" value="-48399.1763459901" extra="0" extra2="0" valid="-1" sysShow="-1"/><parameter name="PHT" abbrev="PHT" units="ms" show="no" precision="2" paramID="40" value="4.77345833333422" extra="0" extra2="0" valid="-1" sysShow="-1"/><parameter name="Time" abbrev="T" units="ms" show="no" precision="2" paramID="17" value="16.2916666666697" extra="0" extra2="0" valid="-1" sysShow="-1"/></parameters></instance></measurement><measurement embryoHorn="0" embryoIndex="0" generic="-1" label="Time 44" mainParamID="17" packageID="0" packageName="Generic Package" typeID="7" typeName="Time" uniqueID="535477579855844119282723592367153671"><instance color="4294967295" endTime="8788.42712166399" fillColor="4294967295" fillOpacity="0" imageID="246882523112171516746531227728684961" index="4" protocolID="0" regionID="4" scrollPosition="8911.88513425751" scrollPositionLeft="8893.67680092418" startTime="8405.09378833066" uniqueID="535477579855844119282723592367153671"><modes><mode name="PW Doppler" modeFlag="0" productId="31"/></modes><points version="2"><frame frame="0" frameTime="8980.09378833066"><point x="8911.88513425751" y="-1156.81435958694"/><point x="8893.67680092418" y="-1156.81435958694"/></frame></points><labelRect left="8359.09378833066" top="46121.6855539663" right="8445.34378833066" bottom="37319.8371658048"/><parameters><parameter name="Heart Rate" abbrev="HR" units="BPM" show="no" precision="0" paramID="1" value="564.263322884013" extra="0" extra2="0" valid="-1" sysShow="-1"/><parameter name="Respiration" abbrev="Resp" units="RR" show="no" precision="0" paramID="2" value="167.910447761194" extra="0" extra2="0" valid="-1" sysShow="-1"/><parameter name="Blood Pressure" abbrev="BP" units="mmHg" show="no" precision="0" paramID="6" value="-0.913606" extra="0" extra2="0" valid="0" sysShow="-1"/><parameter name="Blood Pressure;s" abbrev="BP;s" units="mmHg" show="no" precision="0" paramID="4" value="-0.8690435" extra="0" extra2="0" valid="0" sysShow="-1"/><parameter name="Blood Pressure;d" abbrev="BP;d" units="mmHg" show="no" precision="0" paramID="5" value="-0.9667935" extra="0" extra2="0" valid="0" sysShow="-1"/><parameter name="Temperature" abbrev="Temp" units="C" unitsDisplay="°C" show="no" precision="1" paramID="3" value="36.1531202725" extra="0" extra2="0" valid="-1" sysShow="-1"/><parameter name="Time" abbrev="T" units="ms" show="yes" precision="2" paramID="17" value="18.2083333333339" extra="0" extra2="0" valid="-1" sysShow="-1"/></parameters></instance></measurement></measurements><graphs/></package></packages></analysisResults>
