# Supplementary material for: Formyl-peptide receptor type 2 activation mitigates heart and lung damage in inflammatory arthritis
Source: EMBO Mol Med. 2025 Apr 3;17(5):1153–83. doi: 10.1038/s44321-025-00227-1 (PMC12081931; doi:10.1038/s44321-025-00227-1)
Supplement: Supplementary file 7 — Figure 2A Echo raw data part 2 [file 44321_2025_227_MOESM7_ESM.zip › Fig2 Echo pt 2/2-2 4w base/20220629091722400/20220629092303336.mxml]

<?xml version="1.0"?>
<analysisResults version="8"><packages activePackage="VSI_Default3100Package.sxml" systemPackage="VSI_CardiacPackage.sxml"><package packageID="0" packageName="Generic Package"><measurements><measurement embryoHorn="0" embryoIndex="0" generic="-1" label="Doppler Velocity 43" mainParamID="15" packageID="0" packageName="Generic Package" typeID="13" typeName="Doppler Velocity" uniqueID="257166328933629197496666346869726474"><instance color="4294967295" endTime="2131.79531723485" fillColor="4294967295" fillOpacity="0" imageID="28235363922412386672131754911221572" index="2" protocolID="0" regionID="4" scrollPosition="1931.50365056818" scrollPositionLeft="1931.50365056818" startTime="2131.79531723485" uniqueID="257166328933629197496666346869726474"><modes><mode name="PW Doppler" modeFlag="0" productId="31"/></modes><points version="2"><frame frame="0" frameTime="2515.12865056818"><point x="1931.50365056818" y="29523.9143077189"/><point x="1931.50365056818" y="0"/></frame></points><labelRect left="1934.37865056818" top="59953.1615925058" right="2066.62865056818" bottom="51151.3132043443"/><parameters><parameter name="Heart Rate" abbrev="HR" units="BPM" show="no" precision="0" paramID="1" value="545.971563981043" valid="-1"/><parameter name="Respiration" abbrev="Resp" units="RR" show="no" precision="0" paramID="2" value="186.431900569653" valid="-1"/><parameter name="Blood Pressure" abbrev="BP" units="mmHg" show="no" precision="0" paramID="6" value="-0.928052875" valid="0"/><parameter name="Blood Pressure;s" abbrev="BP;s" units="mmHg" show="no" precision="0" paramID="4" value="-0.8667435" valid="0"/><parameter name="Blood Pressure;d" abbrev="BP;d" units="mmHg" show="no" precision="0" paramID="5" value="-0.9679435" valid="0"/><parameter name="Temperature" abbrev="Temp" units="C" unitsDisplay="°C" show="no" precision="1" paramID="3" value="36.1391650025" valid="-1"/><parameter name="Velocity" abbrev="Vel" units="mm/s" show="yes" paramID="15" value="720.952346664374"/><parameter name="Gradient" abbrev="Grad" units="mmHg" show="no" paramID="16" value="2.07908914464347"/></parameters></instance></measurement><measurement embryoHorn="0" embryoIndex="0" generic="-1" label="Doppler Velocity 44" mainParamID="15" packageID="0" packageName="Generic Package" typeID="13" typeName="Doppler Velocity" uniqueID="18329156272188544732841667877674"><instance color="4294967295" endTime="2131.79531723485" fillColor="4294967295" fillOpacity="0" imageID="28235363922412386672131754911221572" index="3" protocolID="0" regionID="4" scrollPosition="1949.71198390152" scrollPositionLeft="1949.71198390152" startTime="2131.79531723485" uniqueID="18329156272188544732841667877674"><modes><mode name="PW Doppler" modeFlag="0" productId="31"/></modes><points version="2"><frame frame="0" frameTime="2515.12865056818"><point x="1949.71198390152" y="20219.1031545196"/><point x="1949.71198390152" y="0"/></frame></points><labelRect left="2128.92031723485" top="58142.4956383698" right="2261.17031723485" bottom="49340.6472502082"/><parameters><parameter name="Heart Rate" abbrev="HR" units="BPM" show="no" precision="0" paramID="1" value="545.971563981043" valid="-1"/><parameter name="Respiration" abbrev="Resp" units="RR" show="no" precision="0" paramID="2" value="186.431900569653" valid="-1"/><parameter name="Blood Pressure" abbrev="BP" units="mmHg" show="no" precision="0" paramID="6" value="-0.898009125" valid="0"/><parameter name="Blood Pressure;s" abbrev="BP;s" units="mmHg" show="no" precision="0" paramID="4" value="-0.8667435" valid="0"/><parameter name="Blood Pressure;d" abbrev="BP;d" units="mmHg" show="no" precision="0" paramID="5" value="-0.9679435" valid="0"/><parameter name="Temperature" abbrev="Temp" units="C" unitsDisplay="°C" show="no" precision="1" paramID="3" value="36.139208875" valid="-1"/><parameter name="Velocity" abbrev="Vel" units="mm/s" show="yes" paramID="15" value="493.735678635568"/><parameter name="Gradient" abbrev="Grad" units="mmHg" show="no" paramID="16" value="0.975099681430899"/></parameters></instance></measurement><measurement embryoHorn="0" embryoIndex="0" generic="-1" label="Acceleration 21" mainParamID="18" packageID="0" packageName="Generic Package" typeID="12" typeName="Acceleration" uniqueID="31826616242872952737599747166916"><instance color="4294967295" endTime="2131.79531723485" fillColor="4294967295" fillOpacity="0" imageID="28235363922412386672131754911221572" index="4" protocolID="0" regionID="4" scrollPosition="1950.67031723485" scrollPositionLeft="1931.50365056818" startTime="1940.12865056818" uniqueID="31826616242872952737599747166916"><modes><mode name="PW Doppler" modeFlag="0" productId="31"/></modes><points version="2"><frame frame="0" frameTime="2515.12865056818"><point x="1931.50365056818" y="29523.9143077189"/><point x="1950.67031723485" y="0"/></frame></points><labelRect left="2300.46198390152" top="59953.1615925058" right="2464.33698390152" bottom="51151.3132043443"/><parameters><parameter name="Heart Rate" abbrev="HR" units="BPM" show="no" precision="0" paramID="1" value="545.971563981043" valid="-1"/><parameter name="Respiration" abbrev="Resp" units="RR" show="no" precision="0" paramID="2" value="186.431900569653" valid="-1"/><parameter name="Blood Pressure" abbrev="BP" units="mmHg" show="no" precision="0" paramID="6" value="-0.928052875" valid="0"/><parameter name="Blood Pressure;s" abbrev="BP;s" units="mmHg" show="no" precision="0" paramID="4" value="-0.8667435" valid="0"/><parameter name="Blood Pressure;d" abbrev="BP;d" units="mmHg" show="no" precision="0" paramID="5" value="-0.9679435" valid="0"/><parameter name="Temperature" abbrev="Temp" units="C" unitsDisplay="°C" show="no" precision="1" paramID="3" value="36.1391650025" valid="-1"/><parameter name="Acceleration" abbrev="Accel" units="mm/s2" unitsDisplay="mm/s²" show="yes" paramID="18" value="-37614.9050433585"/><parameter name="PHT" abbrev="PHT" units="ms" show="no" precision="2" paramID="40" value="5.61583333333336"/><parameter name="Time" abbrev="T" units="ms" show="no" precision="2" paramID="17" value="19.1666666666667"/></parameters></instance></measurement><measurement embryoHorn="0" embryoIndex="0" generic="-1" label="Time 42" mainParamID="17" packageID="0" packageName="Generic Package" typeID="7" typeName="Time" uniqueID="3313988779185148243661545449174895"><instance color="4294967295" endTime="2323.46198390151" fillColor="4294967295" fillOpacity="0" imageID="28235363922412386672131754911221572" index="5" protocolID="0" regionID="4" scrollPosition="1950.67031723485" scrollPositionLeft="1930.54531723485" startTime="1940.12865056818" uniqueID="3313988779185148243661545449174895"><modes><mode name="PW Doppler" modeFlag="0" productId="31"/></modes><points version="2"><frame frame="0" frameTime="2515.12865056818"><point x="1930.54531723485" y="-1911.25850714364"/><point x="1950.67031723485" y="-1911.25850714364"/></frame></points><labelRect left="1817.46198390152" top="59198.7174449491" right="1903.71198390152" bottom="50396.8690567876"/><parameters><parameter name="Heart Rate" abbrev="HR" units="BPM" show="no" precision="0" paramID="1" value="545.971563981043" valid="-1"/><parameter name="Respiration" abbrev="Resp" units="RR" show="no" precision="0" paramID="2" value="186.431900569653" valid="-1"/><parameter name="Blood Pressure" abbrev="BP" units="mmHg" show="no" precision="0" paramID="6" value="-0.929346625" valid="0"/><parameter name="Blood Pressure;s" abbrev="BP;s" units="mmHg" show="no" precision="0" paramID="4" value="-0.8667435" valid="0"/><parameter name="Blood Pressure;d" abbrev="BP;d" units="mmHg" show="no" precision="0" paramID="5" value="-0.9679435" valid="0"/><parameter name="Temperature" abbrev="Temp" units="C" unitsDisplay="°C" show="no" precision="1" paramID="3" value="36.1391764475" valid="-1"/><parameter name="Time" abbrev="T" units="ms" show="yes" precision="2" paramID="17" value="20.1250000000002"/></parameters></instance></measurement><measurement embryoHorn="0" embryoIndex="0" generic="-1" label="Time 43" mainParamID="17" packageID="0" packageName="Generic Package" typeID="7" typeName="Time" uniqueID="1111225817586782235166116672391415246"><instance color="4294967295" endTime="2323.46198390151" fillColor="4294967295" fillOpacity="0" imageID="28235363922412386672131754911221572" index="6" protocolID="0" regionID="4" scrollPosition="2139.46198390151" scrollPositionLeft="2127.96198390152" startTime="1940.12865056818" uniqueID="1111225817586782235166116672391415246"><modes><mode name="PW Doppler" modeFlag="0" productId="31"/></modes><points version="2"><frame frame="0" frameTime="2515.12865056818"><point x="2127.96198390152" y="352.073935526457"/><point x="2139.46198390151" y="352.073935526457"/></frame></points><labelRect left="1800.21198390151" top="42097.9834336639" right="1885.50365056818" bottom="33296.1350455024"/><parameters><parameter name="Heart Rate" abbrev="HR" units="BPM" show="no" precision="0" paramID="1" value="545.971563981043" valid="-1"/><parameter name="Respiration" abbrev="Resp" units="RR" show="no" precision="0" paramID="2" value="186.431900569653" valid="-1"/><parameter name="Blood Pressure" abbrev="BP" units="mmHg" show="no" precision="0" paramID="6" value="-0.922734125" valid="0"/><parameter name="Blood Pressure;s" abbrev="BP;s" units="mmHg" show="no" precision="0" paramID="4" value="-0.8667435" valid="0"/><parameter name="Blood Pressure;d" abbrev="BP;d" units="mmHg" show="no" precision="0" paramID="5" value="-0.9679435" valid="0"/><parameter name="Temperature" abbrev="Temp" units="C" unitsDisplay="°C" show="no" precision="1" paramID="3" value="36.140635685" valid="-1"/><parameter name="Time" abbrev="T" units="ms" show="yes" precision="2" paramID="17" value="11.4999999999995"/></parameters></instance></measurement></measurements><graphs/></package></packages></analysisResults>
