# Supplementary material for: Formyl-peptide receptor type 2 activation mitigates heart and lung damage in inflammatory arthritis
Source: EMBO Mol Med. 2025 Apr 3;17(5):1153–83. doi: 10.1038/s44321-025-00227-1 (PMC12081931; doi:10.1038/s44321-025-00227-1)
Supplement: Supplementary file 7 — Figure 2A Echo raw data part 2 [file 44321_2025_227_MOESM7_ESM.zip › Fig2 Echo pt 2/2-2 4w base/20220629091722400/20220629093403724.mxml]

<?xml version="1.0"?>
<analysisResults version="8"><packages activePackage="VSI_Default3100Package.sxml" systemPackage="VSI_CardiacPackage.sxml"><package packageID="0" packageName="Generic Package"><measurements><measurement embryoHorn="0" embryoIndex="0" generic="-1" label="Depth 35" mainParamID="7" packageID="0" packageName="Generic Package" typeID="8" typeName="Depth" uniqueID="129631898734519957411145851934842397"><instance color="4294967295" endTime="1102.23725517726" fillColor="4294967295" fillOpacity="0" imageID="34517983812185719858671125921885" index="1" protocolID="0" regionID="2" scrollPosition="976.695588510595" scrollPositionLeft="976.695588510595" startTime="1102.23725517726" uniqueID="129631898734519957411145851934842397"><modes><mode name="M-Mode" modeFlag="0" productId="31"/></modes><points version="2"><frame frame="0" frameTime="1485.5705885106"><point x="976.695588510595" y="5.99507357076175"/><point x="976.695588510595" y="6.99237855220297"/></frame></points><labelRect left="828.153921843929" top="6.04701653854515" right="921.112255177262" bottom="6.7742180875127"/><parameters><parameter name="Heart Rate" abbrev="HR" units="BPM" show="no" precision="0" paramID="1" value="622.972096041531" valid="-1"/><parameter name="Respiration" abbrev="Resp" units="RR" show="no" precision="0" paramID="2" value="115.255322554826" valid="-1"/><parameter name="Blood Pressure" abbrev="BP" units="mmHg" show="no" precision="0" paramID="6" value="-0.914252875" valid="0"/><parameter name="Blood Pressure;s" abbrev="BP;s" units="mmHg" show="no" precision="0" paramID="4" value="-0.8655935" valid="0"/><parameter name="Blood Pressure;d" abbrev="BP;d" units="mmHg" show="no" precision="0" paramID="5" value="-0.9598935" valid="0"/><parameter name="Temperature" abbrev="Temp" units="C" unitsDisplay="°C" show="no" precision="1" paramID="3" value="36.6236185" valid="-1"/><parameter name="Depth" abbrev="D" units="mm" show="yes" paramID="7" value="0.997304981441218"/></parameters></instance></measurement><measurement embryoHorn="0" embryoIndex="0" generic="-1" label="Depth 36" mainParamID="7" packageID="0" packageName="Generic Package" typeID="8" typeName="Depth" uniqueID="32921558126333292684269875678166212"><instance color="4294967295" endTime="1102.23725517726" fillColor="4294967295" fillOpacity="0" imageID="34517983812185719858671125921885" index="2" protocolID="0" regionID="2" scrollPosition="979.570588510595" scrollPositionLeft="979.570588510595" startTime="1102.23725517726" uniqueID="32921558126333292684269875678166212"><modes><mode name="M-Mode" modeFlag="0" productId="31"/></modes><points version="2"><frame frame="0" frameTime="1485.5705885106"><point x="979.570588510595" y="6.99237855220297"/><point x="979.570588510595" y="10.0258478707533"/></frame></points><labelRect left="815.695588510595" top="7.87540900452071" right="908.653921843929" bottom="8.60261055348827"/><parameters><parameter name="Heart Rate" abbrev="HR" units="BPM" show="no" precision="0" paramID="1" value="622.972096041531" valid="-1"/><parameter name="Respiration" abbrev="Resp" units="RR" show="no" precision="0" paramID="2" value="115.255322554826" valid="-1"/><parameter name="Blood Pressure" abbrev="BP" units="mmHg" show="no" precision="0" paramID="6" value="-0.914971625" valid="0"/><parameter name="Blood Pressure;s" abbrev="BP;s" units="mmHg" show="no" precision="0" paramID="4" value="-0.8655935" valid="0"/><parameter name="Blood Pressure;d" abbrev="BP;d" units="mmHg" show="no" precision="0" paramID="5" value="-0.9598935" valid="0"/><parameter name="Temperature" abbrev="Temp" units="C" unitsDisplay="°C" show="no" precision="1" paramID="3" value="36.62359561" valid="-1"/><parameter name="Depth" abbrev="D" units="mm" show="yes" paramID="7" value="3.03346931855037"/></parameters></instance></measurement><measurement embryoHorn="0" embryoIndex="0" generic="-1" label="Depth 37" mainParamID="7" packageID="0" packageName="Generic Package" typeID="8" typeName="Depth" uniqueID="1312877773781653882413532696999787476"><instance color="4294967295" endTime="1102.23725517726" fillColor="4294967295" fillOpacity="0" imageID="34517983812185719858671125921885" index="3" protocolID="0" regionID="2" scrollPosition="981.487255177262" scrollPositionLeft="981.487255177262" startTime="1102.23725517726" uniqueID="1312877773781653882413532696999787476"><modes><mode name="M-Mode" modeFlag="0" productId="31"/></modes><points version="2"><frame frame="0" frameTime="1485.5705885106"><point x="981.487255177262" y="10.8569353552877"/><point x="981.487255177262" y="10.00507068364"/></frame></points><labelRect left="822.403921843929" top="9.84924178028979" right="915.362255177262" bottom="10.5764433292573"/><parameters><parameter name="Heart Rate" abbrev="HR" units="BPM" show="no" precision="0" paramID="1" value="622.972096041531" valid="-1"/><parameter name="Respiration" abbrev="Resp" units="RR" show="no" precision="0" paramID="2" value="115.255322554826" valid="-1"/><parameter name="Blood Pressure" abbrev="BP" units="mmHg" show="no" precision="0" paramID="6" value="-0.911306" valid="0"/><parameter name="Blood Pressure;s" abbrev="BP;s" units="mmHg" show="no" precision="0" paramID="4" value="-0.8655935" valid="0"/><parameter name="Blood Pressure;d" abbrev="BP;d" units="mmHg" show="no" precision="0" paramID="5" value="-0.9598935" valid="0"/><parameter name="Temperature" abbrev="Temp" units="C" unitsDisplay="°C" show="no" precision="1" paramID="3" value="36.6235669975" valid="-1"/><parameter name="Depth" abbrev="D" units="mm" show="yes" paramID="7" value="0.851864671647709"/></parameters></instance></measurement><measurement embryoHorn="0" embryoIndex="0" generic="-1" label="LV 12" mainParamID="0" packageID="0" packageName="Generic Package" typeID="11" typeName="LV Area" uniqueID="121916741827122843926284774921274386"><instance color="4294967295" dataFile="20220629093403724.121916741827122843926284774921274386.pvd" endTime="910.570588510595" fillColor="4294967295" fillOpacity="0" imageID="34517983812185719858671125921885" index="4" mLvWalLCount="2" protocolID="0" regionID="2" repeat="no" scrollPosition="1215.07058851059" scrollPositionLeft="1072.52892184393" startTime="910.570588510595" uniqueID="121916741827122843926284774921274386" useHeartRateInMsmnt="-1"><modes><mode name="M-Mode" modeFlag="0" productId="31"/></modes><points version="2"><frame frame="0" frameTime="0"><point x="1072.52892184393" y="7.01315573931633"/><point x="1128.98725517726" y="7.59491697849037"/><point x="1164.36225517726" y="7.01315573931633"/><point x="1213.65392184393" y="7.51180823003694"/></frame><frame frame="1" frameTime="1"><point x="1083.0705885106" y="10.0231528521946"/><point x="1118.44558851059" y="9.42061442590716"/><point x="1171.40392184393" y="10.1324288248789"/><point x="1215.07058851059" y="9.05201509498426"/></frame><frame frame="2" frameTime="4"><point x="2" y="0"/><point x="1121.72325517726" y="0"/><point x="1167.16625517726" y="1"/></frame></points><labelRect left="1280.48725517726" top="6.90926980374953" right="1409.86225517726" bottom="8.75843945683846"/><parameters><parameter name="Heart Rate" abbrev="HR" units="BPM" show="yes" precision="0" paramID="1" value="0" valid="0"/><parameter name="Respiration" abbrev="Resp" units="RR" show="no" precision="0" paramID="2" value="115.255322554826" valid="-1"/><parameter name="Blood Pressure" abbrev="BP" units="mmHg" show="no" precision="0" paramID="6" value="-0.90138725" valid="0"/><parameter name="Blood Pressure;s" abbrev="BP;s" units="mmHg" show="no" precision="0" paramID="4" value="-0.9115935" valid="0"/><parameter name="Blood Pressure;d" abbrev="BP;d" units="mmHg" show="no" precision="0" paramID="5" value="-0.898656" valid="0"/><parameter name="Temperature" abbrev="Temp" units="C" unitsDisplay="°C" show="no" precision="1" paramID="3" value="36.6231778675" valid="-1"/><parameter name="Diameter;s" abbrev="D;s" units="mm" show="no" paramID="37" value="1.85939532679575"/><parameter name="Diameter;d" abbrev="D;d" units="mm" show="no" paramID="38" value="3.11733895004467"/><parameter name="Volume;s" abbrev="V;s" units="uL" unitsDisplay="µL" show="no" paramID="30" value="10.5648976795104"/><parameter name="Volume;d" abbrev="V;d" units="uL" unitsDisplay="µL" show="no" paramID="31" value="38.4344307154364"/><parameter name="Stroke Volume" abbrev="SV" units="uL" unitsDisplay="µL" show="yes" paramID="32" value="27.869533035926"/><parameter name="Ejection Fraction" abbrev="EF" units="%" show="yes" paramID="33" value="72.5118923765737"/><parameter name="Fractional Shortening" abbrev="FS" units="%" show="yes" paramID="34" value="40.3531230773251"/><parameter name="Cardiac Output" abbrev="CO" units="mL/min" show="yes" paramID="36" value="0"/></parameters></instance></measurement></measurements><graphs/></package></packages></analysisResults>
