# Supplementary material for: Formyl-peptide receptor type 2 activation mitigates heart and lung damage in inflammatory arthritis
Source: EMBO Mol Med. 2025 Apr 3;17(5):1153–83. doi: 10.1038/s44321-025-00227-1 (PMC12081931; doi:10.1038/s44321-025-00227-1)
Supplement: Supplementary file 7 — Figure 2A Echo raw data part 2 [file 44321_2025_227_MOESM7_ESM.zip › Fig2 Echo pt 2/2-3 6w/20220711153116410/20220711153948456.mxml]

<?xml version="1.0"?>
<analysisResults version="8"><packages activePackage="VSI_Default3100Package.sxml" systemPackage="VSI_CardiacPackage.sxml"><package packageID="0" packageName="Generic Package"><measurements><measurement embryoHorn="0" embryoIndex="0" generic="-1" label="Depth 33" mainParamID="7" packageID="0" packageName="Generic Package" typeID="8" typeName="Depth" uniqueID="675344968697944374351992285229577"><instance color="4294967295" endTime="1069.73179558041" fillColor="4294967295" fillOpacity="0" imageID="3234132182745268193682811663265833" index="1" protocolID="0" regionID="2" scrollPosition="865.606795580412" scrollPositionLeft="865.606795580412" startTime="1069.73179558041" uniqueID="675344968697944374351992285229577"><modes><mode name="M-Mode" modeFlag="0" productId="31"/></modes><points version="2"><frame frame="0" frameTime="1453.06512891375"><point x="865.606795580412" y="3.4532726349818"/><point x="865.606795580412" y="4.3314365603767"/></frame></points><labelRect left="724.731795580412" top="3.36137175906838" right="817.690128913745" bottom="4.07615634950609"/><parameters><parameter name="Heart Rate" abbrev="HR" units="BPM" show="no" precision="0" paramID="1" value="545.454545454546" valid="-1"/><parameter name="Respiration" abbrev="Resp" units="RR" show="no" precision="0" paramID="2" value="90.5660377358491" valid="-1"/><parameter name="Blood Pressure" abbrev="BP" units="mmHg" show="no" precision="0" paramID="6" value="-0.898656" valid="0"/><parameter name="Blood Pressure;s" abbrev="BP;s" units="mmHg" show="no" precision="0" paramID="4" value="-0.8644435" valid="0"/><parameter name="Blood Pressure;d" abbrev="BP;d" units="mmHg" show="no" precision="0" paramID="5" value="-0.9552935" valid="0"/><parameter name="Temperature" abbrev="Temp" units="C" unitsDisplay="°C" show="no" precision="1" paramID="3" value="36.7136505925" valid="-1"/><parameter name="Depth" abbrev="D" units="mm" show="yes" paramID="7" value="0.878163925394905"/></parameters></instance></measurement><measurement embryoHorn="0" embryoIndex="0" generic="-1" label="Depth 34" mainParamID="7" packageID="0" packageName="Generic Package" typeID="8" typeName="Depth" uniqueID="25454278635661436485159544561982"><instance color="4294967295" endTime="1069.73179558041" fillColor="4294967295" fillOpacity="0" imageID="3234132182745268193682811663265833" index="2" protocolID="0" regionID="2" scrollPosition="871.356795580412" scrollPositionLeft="871.356795580412" startTime="1069.73179558041" uniqueID="25454278635661436485159544561982"><modes><mode name="M-Mode" modeFlag="0" productId="31"/></modes><points version="2"><frame frame="0" frameTime="1453.06512891375"><point x="871.356795580412" y="4.35185897724635"/><point x="871.356795580412" y="7.55817842578124"/></frame></points><labelRect left="707.481795580412" top="5.68952728220836" right="800.440128913745" bottom="6.40431187264607"/><parameters><parameter name="Heart Rate" abbrev="HR" units="BPM" show="no" precision="0" paramID="1" value="545.454545454546" valid="-1"/><parameter name="Respiration" abbrev="Resp" units="RR" show="no" precision="0" paramID="2" value="90.5660377358491" valid="-1"/><parameter name="Blood Pressure" abbrev="BP" units="mmHg" show="no" precision="0" paramID="6" value="-0.9041185" valid="0"/><parameter name="Blood Pressure;s" abbrev="BP;s" units="mmHg" show="no" precision="0" paramID="4" value="-0.8644435" valid="0"/><parameter name="Blood Pressure;d" abbrev="BP;d" units="mmHg" show="no" precision="0" paramID="5" value="-0.9552935" valid="0"/><parameter name="Temperature" abbrev="Temp" units="C" unitsDisplay="°C" show="no" precision="1" paramID="3" value="36.71386614" valid="-1"/><parameter name="Depth" abbrev="D" units="mm" show="yes" paramID="7" value="3.20631944853489"/></parameters></instance></measurement><measurement embryoHorn="0" embryoIndex="0" generic="-1" label="Depth 35" mainParamID="7" packageID="0" packageName="Generic Package" typeID="8" typeName="Depth" uniqueID="55259677232177131261181217375469158"><instance color="4294967295" endTime="1069.73179558041" fillColor="4294967295" fillOpacity="0" imageID="3234132182745268193682811663265833" index="3" protocolID="0" regionID="2" scrollPosition="872.315128913745" scrollPositionLeft="872.315128913745" startTime="1069.73179558041" uniqueID="55259677232177131261181217375469158"><modes><mode name="M-Mode" modeFlag="0" productId="31"/></modes><points version="2"><frame frame="0" frameTime="1453.06512891375"><point x="872.315128913745" y="8.82436827169947"/><point x="872.315128913745" y="7.54796721734641"/></frame></points><labelRect left="708.440128913745" top="7.93599313786974" right="801.398462247079" bottom="8.65077772830746"/><parameters><parameter name="Heart Rate" abbrev="HR" units="BPM" show="no" precision="0" paramID="1" value="545.454545454546" valid="-1"/><parameter name="Respiration" abbrev="Resp" units="RR" show="no" precision="0" paramID="2" value="90.5660377358491" valid="-1"/><parameter name="Blood Pressure" abbrev="BP" units="mmHg" show="no" precision="0" paramID="6" value="-0.9052685" valid="0"/><parameter name="Blood Pressure;s" abbrev="BP;s" units="mmHg" show="no" precision="0" paramID="4" value="-0.8644435" valid="0"/><parameter name="Blood Pressure;d" abbrev="BP;d" units="mmHg" show="no" precision="0" paramID="5" value="-0.9552935" valid="0"/><parameter name="Temperature" abbrev="Temp" units="C" unitsDisplay="°C" show="no" precision="1" paramID="3" value="36.7138909375" valid="-1"/><parameter name="Depth" abbrev="D" units="mm" show="yes" paramID="7" value="1.27640105435306"/></parameters></instance></measurement><measurement embryoHorn="0" embryoIndex="0" generic="-1" label="LV 11" mainParamID="0" packageID="0" packageName="Generic Package" typeID="11" typeName="LV Area" uniqueID="8772174663181268377514832937995444"><instance color="4294967295" dataFile="20220711153948456.8772174663181268377514832937995444.pvd" endTime="878.065128913745" fillColor="4294967295" fillOpacity="0" imageID="3234132182745268193682811663265833" index="4" mLvWalLCount="2" protocolID="0" regionID="2" repeat="no" scrollPosition="1146.14846224708" scrollPositionLeft="976.773462247079" startTime="878.065128913745" uniqueID="8772174663181268377514832937995444" useHeartRateInMsmnt="-1"><modes><mode name="M-Mode" modeFlag="0" productId="31"/></modes><points version="2"><frame frame="0" frameTime="0"><point x="976.773462247079" y="4.2497468928981"/><point x="1036.27346224708" y="4.63777281342144"/><point x="1087.14846224708" y="4.24974689289811"/><point x="1146.14846224708" y="4.65819523029108"/></frame><frame frame="1" frameTime="1"><point x="984.440128913746" y="7.51663516542914"/><point x="1031.31512891375" y="6.66029051012948"/><point x="1095.77346224708" y="7.49621274855949"/><point x="1138.02346224708" y="6.74198017760808"/></frame><frame frame="2" frameTime="4"><point x="2" y="0"/><point x="1032.97246224708" y="0"/><point x="1093.17712891375" y="1"/></frame></points><labelRect left="1207.73179558041" top="4.96453148333582" right="1337.10679558041" bottom="6.78212658473457"/><parameters><parameter name="Heart Rate" abbrev="HR" units="BPM" show="yes" precision="0" paramID="1" value="0" valid="0"/><parameter name="Respiration" abbrev="Resp" units="RR" show="no" precision="0" paramID="2" value="90.5660377358491" valid="-1"/><parameter name="Blood Pressure" abbrev="BP" units="mmHg" show="no" precision="0" paramID="6" value="-0.906490375" valid="0"/><parameter name="Blood Pressure;s" abbrev="BP;s" units="mmHg" show="no" precision="0" paramID="4" value="-0.92956225" valid="0"/><parameter name="Blood Pressure;d" abbrev="BP;d" units="mmHg" show="no" precision="0" paramID="5" value="-0.8914685" valid="0"/><parameter name="Temperature" abbrev="Temp" units="C" unitsDisplay="°C" show="no" precision="1" paramID="3" value="36.7105718875" valid="-1"/><parameter name="Diameter;s" abbrev="D;s" units="mm" show="no" paramID="37" value="2.02675800600554"/><parameter name="Diameter;d" abbrev="D;d" units="mm" show="no" paramID="38" value="3.23012637801648"/><parameter name="Volume;s" abbrev="V;s" units="uL" unitsDisplay="µL" show="no" paramID="30" value="13.1649116920348"/><parameter name="Volume;d" abbrev="V;d" units="uL" unitsDisplay="µL" show="no" paramID="31" value="41.9023557406963"/><parameter name="Stroke Volume" abbrev="SV" units="uL" unitsDisplay="µL" show="yes" paramID="32" value="28.7374440486615"/><parameter name="Ejection Fraction" abbrev="EF" units="%" show="yes" paramID="33" value="68.5819294420986"/><parameter name="Fractional Shortening" abbrev="FS" units="%" show="yes" paramID="34" value="37.2545291169036"/><parameter name="Cardiac Output" abbrev="CO" units="mL/min" show="yes" paramID="36" value="0"/></parameters></instance></measurement></measurements><graphs/></package></packages></analysisResults>
