# Supplementary material for: Formyl-peptide receptor type 2 activation mitigates heart and lung damage in inflammatory arthritis
Source: EMBO Mol Med. 2025 Apr 3;17(5):1153–83. doi: 10.1038/s44321-025-00227-1 (PMC12081931; doi:10.1038/s44321-025-00227-1)
Supplement: Supplementary file 7 — Figure 2A Echo raw data part 2 [file 44321_2025_227_MOESM7_ESM.zip › Fig2 Echo pt 2/2-3 6w/20220711153116410/20220711154447340.mxml.1.bak]

<?xml version="1.0"?>
<analysisResults version="8"><packages activePackage="VSI_Default3100Package.sxml" systemPackage="VSI_CardiacPackage.sxml"><package packageID="0" packageName="Generic Package"><measurements><measurement embryoHorn="0" embryoIndex="0" generic="-1" label="LV Area Short 16" loopData="-1" mainParamID="0" packageID="0" packageName="Generic Package" typeID="23" typeName="LV Area Short" uniqueID="29467275971863856419296867865172848"><instance color="4294967295" dataFile="20220711154447340.29467275971863856419296867865172848.pvd" endTime="11422.9175" fillColor="4294967295" fillOpacity="0" imageID="5724285262429166771673677855339" index="1" protocolID="0" regionID="1" repeat="no" scrollPosition="11422.9175" scrollPositionLeft="11422.9175" startTime="11422.9175" uniqueID="29467275971863856419296867865172848"><modes><mode name="B-Mode" modeFlag="0" productId="31"/></modes><points version="2"><frame frame="0" frameTime="11422.9175"><point x="2" y="6"/><point x="0.5" y="0"/><point x="0" y="11422.9175"/><point x="1" y="0"/><point x="6.18046511627907" y="8.15468227424749"/><point x="7.72558139534884" y="8.22491638795987"/><point x="7.84848837209302" y="10.0861204013378"/><point x="7.19883720930233" y="10.4021739130435"/><point x="6.49651162790698" y="9.89297658862876"/><point x="6.12779069767442" y="8.99749163879598"/></frame></points><labelRect left="9.62186046511628" top="1.5" right="12.08" bottom="3.65969899665552"/><parameters><parameter name="Heart Rate" abbrev="HR" units="BPM" show="yes" precision="0" paramID="1" value="554.699537750385" valid="-1"/><parameter name="Respiration" abbrev="Resp" units="RR" show="no" precision="0" paramID="2" value="56.4307547613449" valid="-1"/><parameter name="Blood Pressure" abbrev="BP" units="mmHg" show="no" precision="0" paramID="6" value="-0.904406" valid="0"/><parameter name="Blood Pressure;s" abbrev="BP;s" units="mmHg" show="no" precision="0" paramID="4" value="0" valid="0"/><parameter name="Blood Pressure;d" abbrev="BP;d" units="mmHg" show="no" precision="0" paramID="5" value="0" valid="0"/><parameter name="Temperature" abbrev="Temp" units="C" unitsDisplay="°C" show="no" precision="1" paramID="3" value="37.128804615" valid="-1"/><parameter name="Area" abbrev="A" units="mm2" unitsDisplay="mm²" show="yes" paramID="8" value="3.63485110360064"/><parameter name="Area;s" abbrev="A;s" units="mm2" unitsDisplay="mm²" show="yes" paramID="28" value="0"/><parameter name="Area;d" abbrev="A;d" units="mm2" unitsDisplay="mm²" show="yes" paramID="29" value="0"/><parameter name="Fractional Area Change" abbrev="FAC" units="%" show="yes" paramID="35" value="0"/></parameters></instance></measurement></measurements><graphs/></package></packages></analysisResults>
