# Supplementary material for: Formyl-peptide receptor type 2 activation mitigates heart and lung damage in inflammatory arthritis
Source: EMBO Mol Med. 2025 Apr 3;17(5):1153–83. doi: 10.1038/s44321-025-00227-1 (PMC12081931; doi:10.1038/s44321-025-00227-1)
Supplement: Supplementary file 7 — Figure 2A Echo raw data part 2 [file 44321_2025_227_MOESM7_ESM.zip › Fig2 Echo pt 2/2-3 6w/20220711153116410/20220711154919933.mxml]

<?xml version="1.0"?>
<analysisResults version="8"><packages activePackage="VSI_Default3100Package.sxml" systemPackage="VSI_CardiacPackage.sxml"><package packageID="0" packageName="Generic Package"><measurements><measurement embryoHorn="0" embryoIndex="0" generic="-1" label="Doppler Velocity 42" mainParamID="15" packageID="0" packageName="Generic Package" typeID="13" typeName="Doppler Velocity" uniqueID="7138691196933481113683948348155315"><instance color="4294967295" endTime="4837.64695391414" fillColor="4294967295" fillOpacity="0" imageID="9274855446763471648135398437156733682" index="1" protocolID="0" regionID="4" scrollPosition="4728.39695391414" scrollPositionLeft="4728.39695391414" startTime="4837.64695391414" uniqueID="7138691196933481113683948348155315"><modes><mode name="PW Doppler" modeFlag="0" productId="31"/></modes><points version="2"><frame frame="0" frameTime="5220.98028724747"><point x="4728.39695391414" y="18710.3709071229"/><point x="4728.39695391414" y="0"/></frame></points><labelRect left="4732.23028724747" top="59953.6616163722" right="4864.48028724747" bottom="51151.7398186666"/><parameters><parameter name="Heart Rate" abbrev="HR" units="BPM" show="no" precision="0" paramID="1" value="566.371681415929" valid="-1"/><parameter name="Respiration" abbrev="Resp" units="RR" show="no" precision="0" paramID="2" value="115.998066698888" valid="-1"/><parameter name="Blood Pressure" abbrev="BP" units="mmHg" show="no" precision="0" paramID="6" value="-0.908502875" valid="0"/><parameter name="Blood Pressure;s" abbrev="BP;s" units="mmHg" show="no" precision="0" paramID="4" value="-0.8632935" valid="0"/><parameter name="Blood Pressure;d" abbrev="BP;d" units="mmHg" show="no" precision="0" paramID="5" value="-0.9541435" valid="0"/><parameter name="Temperature" abbrev="Temp" units="C" unitsDisplay="°C" show="no" precision="1" paramID="3" value="37.0196402975" valid="-1"/><parameter name="Velocity" abbrev="Vel" units="mm/s" show="yes" paramID="15" value="456.936197315668"/><parameter name="Gradient" abbrev="Grad" units="mmHg" show="no" paramID="16" value="0.835162753669211"/></parameters></instance></measurement><measurement embryoHorn="0" embryoIndex="0" generic="-1" label="Doppler Velocity 43" mainParamID="15" packageID="0" packageName="Generic Package" typeID="13" typeName="Doppler Velocity" uniqueID="131448279393717445196381432276612"><instance color="4294967295" endTime="4837.64695391414" fillColor="4294967295" fillOpacity="0" imageID="9274855446763471648135398437156733682" index="2" protocolID="0" regionID="4" scrollPosition="4740.85528724747" scrollPositionLeft="4740.85528724747" startTime="4837.64695391414" uniqueID="131448279393717445196381432276612"><modes><mode name="PW Doppler" modeFlag="0" productId="31"/></modes><points version="2"><frame frame="0" frameTime="5220.98028724747"><point x="4740.85528724747" y="15692.5691479095"/><point x="4740.85528724747" y="0"/></frame></points><labelRect left="4908.56362058081" top="59953.6616163722" right="5040.81362058081" bottom="51151.7398186666"/><parameters><parameter name="Heart Rate" abbrev="HR" units="BPM" show="no" precision="0" paramID="1" value="566.371681415929" valid="-1"/><parameter name="Respiration" abbrev="Resp" units="RR" show="no" precision="0" paramID="2" value="115.998066698888" valid="-1"/><parameter name="Blood Pressure" abbrev="BP" units="mmHg" show="no" precision="0" paramID="6" value="-0.8995185" valid="0"/><parameter name="Blood Pressure;s" abbrev="BP;s" units="mmHg" show="no" precision="0" paramID="4" value="-0.8632935" valid="0"/><parameter name="Blood Pressure;d" abbrev="BP;d" units="mmHg" show="no" precision="0" paramID="5" value="-0.9541435" valid="0"/><parameter name="Temperature" abbrev="Temp" units="C" unitsDisplay="°C" show="no" precision="1" paramID="3" value="37.01963839" valid="-1"/><parameter name="Velocity" abbrev="Vel" units="mm/s" show="yes" paramID="15" value="383.23681065185"/><parameter name="Gradient" abbrev="Grad" units="mmHg" show="no" paramID="16" value="0.587481812154409"/></parameters></instance></measurement><measurement embryoHorn="0" embryoIndex="0" generic="-1" label="Acceleration 22" mainParamID="18" packageID="0" packageName="Generic Package" typeID="12" typeName="Acceleration" uniqueID="9737625899456952275127613822568"><instance color="4294967295" endTime="4837.64695391414" fillColor="4294967295" fillOpacity="0" imageID="9274855446763471648135398437156733682" index="3" protocolID="0" regionID="4" scrollPosition="4748.52195391414" scrollPositionLeft="4728.39695391414" startTime="4645.98028724747" uniqueID="9737625899456952275127613822568"><modes><mode name="PW Doppler" modeFlag="0" productId="31"/></modes><points version="2"><frame frame="0" frameTime="5220.98028724747"><point x="4728.39695391414" y="19213.3378669918"/><point x="4748.52195391414" y="0"/></frame></points><labelRect left="4533.85528724747" top="59953.6616163722" right="4697.73028724747" bottom="51151.7398186666"/><parameters><parameter name="Heart Rate" abbrev="HR" units="BPM" show="no" precision="0" paramID="1" value="566.371681415929" valid="-1"/><parameter name="Respiration" abbrev="Resp" units="RR" show="no" precision="0" paramID="2" value="115.998066698888" valid="-1"/><parameter name="Blood Pressure" abbrev="BP" units="mmHg" show="no" precision="0" paramID="6" value="-0.908502875" valid="0"/><parameter name="Blood Pressure;s" abbrev="BP;s" units="mmHg" show="no" precision="0" paramID="4" value="-0.8632935" valid="0"/><parameter name="Blood Pressure;d" abbrev="BP;d" units="mmHg" show="no" precision="0" paramID="5" value="-0.9541435" valid="0"/><parameter name="Temperature" abbrev="Temp" units="C" unitsDisplay="°C" show="no" precision="1" paramID="3" value="37.0196402975" valid="-1"/><parameter name="Acceleration" abbrev="Accel" units="mm/s2" unitsDisplay="mm/s²" show="yes" paramID="18" value="-23315.2511019281"/><parameter name="PHT" abbrev="PHT" units="ms" show="no" precision="2" paramID="40" value="5.896625"/><parameter name="Time" abbrev="T" units="ms" show="no" precision="2" paramID="17" value="20.125"/></parameters></instance></measurement><measurement embryoHorn="0" embryoIndex="0" generic="-1" label="Time 36" mainParamID="17" packageID="0" packageName="Generic Package" typeID="7" typeName="Time" uniqueID="274575424598312459814314413726163957"><instance color="4294967295" endTime="5029.31362058081" fillColor="4294967295" fillOpacity="0" imageID="9274855446763471648135398437156733682" index="4" protocolID="0" regionID="4" scrollPosition="4747.56362058081" scrollPositionLeft="4728.39695391414" startTime="4645.98028724747" uniqueID="274575424598312459814314413726163957"><modes><mode name="PW Doppler" modeFlag="0" productId="31"/></modes><points version="2"><frame frame="0" frameTime="5220.98028724747"><point x="4728.39695391414" y="-1659.79096756735"/><point x="4747.56362058081" y="-1659.79096756735"/></frame></points><labelRect left="4538.64695391414" top="42098.3345410265" right="4624.89695391414" bottom="33296.4127433208"/><parameters><parameter name="Heart Rate" abbrev="HR" units="BPM" show="no" precision="0" paramID="1" value="566.371681415929" valid="-1"/><parameter name="Respiration" abbrev="Resp" units="RR" show="no" precision="0" paramID="2" value="115.998066698888" valid="-1"/><parameter name="Blood Pressure" abbrev="BP" units="mmHg" show="no" precision="0" paramID="6" value="-0.908502875" valid="0"/><parameter name="Blood Pressure;s" abbrev="BP;s" units="mmHg" show="no" precision="0" paramID="4" value="-0.8632935" valid="0"/><parameter name="Blood Pressure;d" abbrev="BP;d" units="mmHg" show="no" precision="0" paramID="5" value="-0.9541435" valid="0"/><parameter name="Temperature" abbrev="Temp" units="C" unitsDisplay="°C" show="no" precision="1" paramID="3" value="37.0196402975" valid="-1"/><parameter name="Time" abbrev="T" units="ms" show="yes" precision="2" paramID="17" value="19.166666666667"/></parameters></instance></measurement></measurements><graphs/></package></packages></analysisResults>
