# Supplementary material for: Formyl-peptide receptor type 2 activation mitigates heart and lung damage in inflammatory arthritis
Source: EMBO Mol Med. 2025 Apr 3;17(5):1153–83. doi: 10.1038/s44321-025-00227-1 (PMC12081931; doi:10.1038/s44321-025-00227-1)
Supplement: Supplementary file 7 — Figure 2A Echo raw data part 2 [file 44321_2025_227_MOESM7_ESM.zip › Fig2 Echo pt 2/2-3 6w/20220711153116410/20220711154932735.mxml]

<?xml version="1.0"?>
<analysisResults version="8"><packages activePackage="VSI_Default3100Package.sxml" systemPackage="VSI_CardiacPackage.sxml"><package packageID="0" packageName="Generic Package"><measurements><measurement embryoHorn="0" embryoIndex="0" generic="-1" label="Doppler Velocity 40" mainParamID="15" packageID="0" packageName="Generic Package" typeID="13" typeName="Doppler Velocity" uniqueID="135416327261438189116449237712713"><instance color="4294967295" endTime="1310.53083333333" fillColor="4294967295" fillOpacity="0" imageID="1981786725577719448377389566834" index="1" protocolID="0" regionID="4" scrollPosition="1421.6975" scrollPositionLeft="1421.6975" startTime="1310.53083333333" uniqueID="135416327261438189116449237712713"><modes><mode name="PW Doppler" modeFlag="0" productId="31"/></modes><points version="2"><frame frame="0" frameTime="1693.86416666667"><point x="1421.6975" y="21225.1997606466"/><point x="1421.6975" y="0"/></frame></points><labelRect left="1256.86416666667" top="59953.6448215421" right="1389.11416666667" bottom="51151.7254895204"/><parameters><parameter name="Heart Rate" abbrev="HR" units="BPM" show="no" precision="0" paramID="1" value="527.086383601757" valid="-1"/><parameter name="Respiration" abbrev="Resp" units="RR" show="no" precision="0" paramID="2" value="124.594419208306" valid="-1"/><parameter name="Blood Pressure" abbrev="BP" units="mmHg" show="no" precision="0" paramID="6" value="-0.891971625" valid="0"/><parameter name="Blood Pressure;s" abbrev="BP;s" units="mmHg" show="no" precision="0" paramID="4" value="-0.8598435" valid="0"/><parameter name="Blood Pressure;d" abbrev="BP;d" units="mmHg" show="no" precision="0" paramID="5" value="-0.9598935" valid="0"/><parameter name="Temperature" abbrev="Temp" units="C" unitsDisplay="°C" show="no" precision="1" paramID="3" value="36.9356530725" valid="-1"/><parameter name="Velocity" abbrev="Vel" units="mm/s" show="yes" paramID="15" value="518.35220766271"/><parameter name="Gradient" abbrev="Grad" units="mmHg" show="no" paramID="16" value="1.07475604475522"/></parameters></instance></measurement><measurement embryoHorn="0" embryoIndex="0" generic="-1" label="Doppler Velocity 41" mainParamID="15" packageID="0" packageName="Generic Package" typeID="13" typeName="Doppler Velocity" uniqueID="156269621678885111717258882534417"><instance color="4294967295" endTime="1310.53083333333" fillColor="4294967295" fillOpacity="0" imageID="1981786725577719448377389566834" index="2" protocolID="0" regionID="4" scrollPosition="1442.78083333333" scrollPositionLeft="1442.78083333333" startTime="1310.53083333333" uniqueID="156269621678885111717258882534417"><modes><mode name="PW Doppler" modeFlag="0" productId="31"/></modes><points version="2"><frame frame="0" frameTime="1693.86416666667"><point x="1442.78083333333" y="16447.0149804063"/><point x="1442.78083333333" y="0"/></frame></points><labelRect left="1465.78083333333" top="57639.9974542678" right="1598.03083333333" bottom="48838.0781222461"/><parameters><parameter name="Heart Rate" abbrev="HR" units="BPM" show="no" precision="0" paramID="1" value="527.086383601757" valid="-1"/><parameter name="Respiration" abbrev="Resp" units="RR" show="no" precision="0" paramID="2" value="124.594419208306" valid="-1"/><parameter name="Blood Pressure" abbrev="BP" units="mmHg" show="no" precision="0" paramID="6" value="-0.90339975" valid="0"/><parameter name="Blood Pressure;s" abbrev="BP;s" units="mmHg" show="no" precision="0" paramID="4" value="-0.8598435" valid="0"/><parameter name="Blood Pressure;d" abbrev="BP;d" units="mmHg" show="no" precision="0" paramID="5" value="-0.9598935" valid="0"/><parameter name="Temperature" abbrev="Temp" units="C" unitsDisplay="°C" show="no" precision="1" paramID="3" value="36.93613567" valid="-1"/><parameter name="Velocity" abbrev="Vel" units="mm/s" show="yes" paramID="15" value="401.661544800251"/><parameter name="Gradient" abbrev="Grad" units="mmHg" show="no" paramID="16" value="0.645327986285297"/></parameters></instance></measurement><measurement embryoHorn="0" embryoIndex="0" generic="-1" label="Acceleration 21" mainParamID="18" packageID="0" packageName="Generic Package" typeID="12" typeName="Acceleration" uniqueID="149385266817678258995761813446268"><instance color="4294967295" endTime="1310.53083333333" fillColor="4294967295" fillOpacity="0" imageID="1981786725577719448377389566834" index="3" protocolID="0" regionID="4" scrollPosition="1437.03083333333" scrollPositionLeft="1422.65583333333" startTime="1118.86416666667" uniqueID="149385266817678258995761813446268"><modes><mode name="PW Doppler" modeFlag="0" productId="31"/></modes><points version="2"><frame frame="0" frameTime="1693.86416666667"><point x="1422.65583333333" y="21476.6831701329"/><point x="1437.03083333333" y="0"/></frame></points><labelRect left="1073.8225" top="59953.6448215421" right="1237.6975" bottom="51151.7254895204"/><parameters><parameter name="Heart Rate" abbrev="HR" units="BPM" show="no" precision="0" paramID="1" value="527.086383601757" valid="-1"/><parameter name="Respiration" abbrev="Resp" units="RR" show="no" precision="0" paramID="2" value="124.594419208306" valid="-1"/><parameter name="Blood Pressure" abbrev="BP" units="mmHg" show="no" precision="0" paramID="6" value="-0.892906" valid="0"/><parameter name="Blood Pressure;s" abbrev="BP;s" units="mmHg" show="no" precision="0" paramID="4" value="-0.8598435" valid="0"/><parameter name="Blood Pressure;d" abbrev="BP;d" units="mmHg" show="no" precision="0" paramID="5" value="-0.9598935" valid="0"/><parameter name="Temperature" abbrev="Temp" units="C" unitsDisplay="°C" show="no" precision="1" paramID="3" value="36.9355462525" valid="-1"/><parameter name="Acceleration" abbrev="Accel" units="mm/s2" unitsDisplay="mm/s²" show="yes" paramID="18" value="-36486.5267128743"/><parameter name="PHT" abbrev="PHT" units="ms" show="no" precision="2" paramID="40" value="4.21187500000007"/><parameter name="Time" abbrev="T" units="ms" show="no" precision="2" paramID="17" value="14.3750000000002"/></parameters></instance></measurement><measurement embryoHorn="0" embryoIndex="0" generic="-1" label="Time 34" mainParamID="17" packageID="0" packageName="Generic Package" typeID="7" typeName="Time" uniqueID="25676533243697642686269537586496"><instance color="4294967295" endTime="1502.1975" fillColor="4294967295" fillOpacity="0" imageID="1981786725577719448377389566834" index="4" protocolID="0" regionID="4" scrollPosition="1437.98916666667" scrollPositionLeft="1420.73916666667" startTime="1118.86416666667" uniqueID="25676533243697642686269537586496"><modes><mode name="PW Doppler" modeFlag="0" productId="31"/></modes><points version="2"><frame frame="0" frameTime="1693.86416666667"><point x="1420.73916666667" y="100.593363794535"/><point x="1437.98916666667" y="100.593363794535"/></frame></points><labelRect left="1095.86416666667" top="41092.389110067" right="1182.11416666667" bottom="32290.4697780453"/><parameters><parameter name="Heart Rate" abbrev="HR" units="BPM" show="no" precision="0" paramID="1" value="527.086383601757" valid="-1"/><parameter name="Respiration" abbrev="Resp" units="RR" show="no" precision="0" paramID="2" value="124.594419208306" valid="-1"/><parameter name="Blood Pressure" abbrev="BP" units="mmHg" show="no" precision="0" paramID="6" value="-0.888952875" valid="0"/><parameter name="Blood Pressure;s" abbrev="BP;s" units="mmHg" show="no" precision="0" paramID="4" value="-0.8598435" valid="0"/><parameter name="Blood Pressure;d" abbrev="BP;d" units="mmHg" show="no" precision="0" paramID="5" value="-0.9598935" valid="0"/><parameter name="Temperature" abbrev="Temp" units="C" unitsDisplay="°C" show="no" precision="1" paramID="3" value="36.9357026675" valid="-1"/><parameter name="Time" abbrev="T" units="ms" show="yes" precision="2" paramID="17" value="17.2499999999998"/></parameters></instance></measurement><measurement embryoHorn="0" embryoIndex="0" generic="-1" label="Time 35" mainParamID="17" packageID="0" packageName="Generic Package" typeID="7" typeName="Time" uniqueID="2395949533311958855988161675546865991"><instance color="4294967295" endTime="1502.1975" fillColor="4294967295" fillOpacity="0" imageID="1981786725577719448377389566834" index="5" protocolID="0" regionID="4" scrollPosition="1524.23916666667" scrollPositionLeft="1509.86416666667" startTime="1118.86416666667" uniqueID="2395949533311958855988161675546865991"><modes><mode name="PW Doppler" modeFlag="0" productId="31"/></modes><points version="2"><frame frame="0" frameTime="1693.86416666667"><point x="1524.23916666667" y="100.593363794535"/><point x="1509.86416666667" y="100.593363794535"/></frame></points><labelRect left="1098.73916666667" top="24494.484083969" right="1184.98916666667" bottom="15692.5647519473"/><parameters><parameter name="Heart Rate" abbrev="HR" units="BPM" show="no" precision="0" paramID="1" value="527.086383601757" valid="-1"/><parameter name="Respiration" abbrev="Resp" units="RR" show="no" precision="0" paramID="2" value="124.594419208306" valid="-1"/><parameter name="Blood Pressure" abbrev="BP" units="mmHg" show="no" precision="0" paramID="6" value="-0.887371625" valid="0"/><parameter name="Blood Pressure;s" abbrev="BP;s" units="mmHg" show="no" precision="0" paramID="4" value="-0.8598435" valid="0"/><parameter name="Blood Pressure;d" abbrev="BP;d" units="mmHg" show="no" precision="0" paramID="5" value="-0.9598935" valid="0"/><parameter name="Temperature" abbrev="Temp" units="C" unitsDisplay="°C" show="no" precision="1" paramID="3" value="36.934216725" valid="-1"/><parameter name="Time" abbrev="T" units="ms" show="yes" precision="2" paramID="17" value="14.3750000000002"/></parameters></instance></measurement></measurements><graphs/></package></packages></analysisResults>
