# Supplementary material for: Formyl-peptide receptor type 2 activation mitigates heart and lung damage in inflammatory arthritis
Source: EMBO Mol Med. 2025 Apr 3;17(5):1153–83. doi: 10.1038/s44321-025-00227-1 (PMC12081931; doi:10.1038/s44321-025-00227-1)
Supplement: Supplementary file 7 — Figure 2A Echo raw data part 2 [file 44321_2025_227_MOESM7_ESM.zip › Fig2 Echo pt 2/2-3 6w/MeasurementInfo.vxml]

<?xml version="1.0"?>
<studyInformation version="1"><genericNumbers VSI_E_GMT_Unknown="0" VSI_E_GMT_Annotation="0" VSI_E_GMT_Linear="0" VSI_E_GMT_TracedDistance="0" VSI_E_GMT_Area="0" VSI_E_GMT_BModePoint="0" VSI_E_GMT_MModeVelocity="0" VSI_E_GMT_Time="42" VSI_E_GMT_Depth="41" VSI_E_GMT_MModePoint="0" VSI_E_GMT_HeartRate="0" VSI_E_GMT_MModeLVArea="13" VSI_E_GMT_Acceleration="26" VSI_E_GMT_DopplerVelocity="51" VSI_E_GMT_VTI="0" VSI_E_GMT_DopplerPoint="0" VSI_E_GMT_ContrastRegion="0" VSI_E_GMT_CardiacRegion="0" VSI_E_GMT_Radius="0" VSI_E_GMT_Angle="0" VSI_E_GMT_Ellipse="0" VSI_E_GMT_BModeLVAreaLong="0" VSI_E_GMT_BModeLVAreaShort="19" VSI_E_GMT_3dPoint="0" VSI_E_GMT_3dLinear="0" VSI_E_GMT_3dArea="0" VSI_E_GMT_3dVolume="0" VSI_E_GMT_Amplitude="0" VSI_E_GMT_3dAnnotation="0" VSI_E_GMT_PARegion="0" VSI_E_GMT_AnnotationArea="0" VSI_E_GMT_PA3dRegion="0" VSI_E_GMT_B_IMT="0" VSI_E_GMT_M_IMT="0" VSI_E_GMT_3dPlusVolume="0" VSI_E_GMT_4dVolume="0" VSI_E_GMT_BModeAutoLV="0" VSI_E_GMT_3dContrastRegion="0" VSI_E_GMT_3dColorRegion="0" VSI_E_GMT_3dPowerRegion="0" VSI_E_GMT_3dBModeRegion="0"/><namedNumbers/></studyInformation>
