# Supplementary material for: Formyl-peptide receptor type 2 activation mitigates heart and lung damage in inflammatory arthritis
Source: EMBO Mol Med. 2025 Apr 3;17(5):1153–83. doi: 10.1038/s44321-025-00227-1 (PMC12081931; doi:10.1038/s44321-025-00227-1)
Supplement: Supplementary file 8 — Source data Fig. 3 [file 44321_2025_227_MOESM8_ESM.zip]

Archive with 6 entries (5 files):
- Fig3/
- Fig3/Fig 3E.xlsx
- Fig3/Fig3A.xlsx
- Fig3/Fig3B.xlsx
- Fig3/Fig3C.xlsx
- Fig3/Fig3D.xlsx
