# Supplementary material for: Formyl-peptide receptor type 2 activation mitigates heart and lung damage in inflammatory arthritis
Source: EMBO Mol Med. 2025 Apr 3;17(5):1153–83. doi: 10.1038/s44321-025-00227-1 (PMC12081931; doi:10.1038/s44321-025-00227-1)
Supplement: Supplementary file 8 — Source data Fig. 3 [file 44321_2025_227_MOESM8_ESM.zip › Fig3/Fig 3E.xlsx]

## Sheet: 3E
STIA	HH +STIA	HH	Naïve
26880.6	21772.5	49089	60004.1
84440.5	41143.2	76533.3	61981.5
48976.5	27610.5	91110.5	40687.1
32561.6	31396.3	91758.7
38471.3	55691.8
