# Supplementary material for: Formyl-peptide receptor type 2 activation mitigates heart and lung damage in inflammatory arthritis
Source: EMBO Mol Med. 2025 Apr 3;17(5):1153–83. doi: 10.1038/s44321-025-00227-1 (PMC12081931; doi:10.1038/s44321-025-00227-1)
Supplement: Supplementary file 8 — Source data Fig. 3 [file 44321_2025_227_MOESM8_ESM.zip › Fig3/Fig3A.xlsx]

## Sheet: 3A
Naïve	STIA	HH	HH +STIA
0.046351	0.050986	0.044335	0.036418
0.053669	0.037767	0.03922	0.046351
0.050986	0.040789		0.037767
	0.048558	0.03922	0.03922
	0.048558	0.044335	0.036418
