# Supplementary material for: Formyl-peptide receptor type 2 activation mitigates heart and lung damage in inflammatory arthritis
Source: EMBO Mol Med. 2025 Apr 3;17(5):1153–83. doi: 10.1038/s44321-025-00227-1 (PMC12081931; doi:10.1038/s44321-025-00227-1)
Supplement: Supplementary file 8 — Source data Fig. 3 [file 44321_2025_227_MOESM8_ESM.zip › Fig3/Fig3B.xlsx]

## Sheet: 3B
STIA	HH +STIA	HH	Naïve
62.875	765	42.4375	372.5
120.75	215	26.3333	112.667
125.4	638	17.5333	56.2222
105.4	104.167	13.0238
142	145.8
