# Supplementary material for: Formyl-peptide receptor type 2 activation mitigates heart and lung damage in inflammatory arthritis
Source: EMBO Mol Med. 2025 Apr 3;17(5):1153–83. doi: 10.1038/s44321-025-00227-1 (PMC12081931; doi:10.1038/s44321-025-00227-1)
Supplement: Supplementary file 8 — Source data Fig. 3 [file 44321_2025_227_MOESM8_ESM.zip › Fig3/Fig3C.xlsx]

## Sheet: 3C
STIA	HH +STIA	HH	Naïve
2.23533e+06	3.2437e+06	3.03956e+06	1.96593e+06
2.38797e+06	2.60729e+06	3.18001e+06	3.00728e+06
3.25189e+06	3.56601e+06	2.58403e+06	3.14298e+06
3.14433e+06	3.75216e+06	3.00354e+06
2.22968e+06	3.27197e+06
