# Supplementary material for: Formyl-peptide receptor type 2 activation mitigates heart and lung damage in inflammatory arthritis
Source: EMBO Mol Med. 2025 Apr 3;17(5):1153–83. doi: 10.1038/s44321-025-00227-1 (PMC12081931; doi:10.1038/s44321-025-00227-1)
Supplement: Supplementary file 8 — Source data Fig. 3 [file 44321_2025_227_MOESM8_ESM.zip › Fig3/Fig3D.xlsx]

## Sheet: 3D
STIA	HH +STIA	HH	Naïve
35481.4	0	71519	23726.8
19776.2	32708	120760	26613.1
25890.8	5571.89	146820	55682.6
29775.9	35905.8	230619
15701.9	22380.1
