# Supplementary material for: Formyl-peptide receptor type 2 activation mitigates heart and lung damage in inflammatory arthritis
Source: EMBO Mol Med. 2025 Apr 3;17(5):1153–83. doi: 10.1038/s44321-025-00227-1 (PMC12081931; doi:10.1038/s44321-025-00227-1)
Supplement: Supplementary file 9 — Source data Fig. 4 [file 44321_2025_227_MOESM9_ESM.zip]

Archive with 7 entries (6 files):
- Fig4/
- Fig4/Fig4B.xlsx
- Fig4/Fig4D.xlsx
- Fig4/Fig4E.xlsx
- Fig4/Fig4F.xlsx
- Fig4/Fig4G.xlsx
- Fig4B right.zip
