# Supplementary material for: Formyl-peptide receptor type 2 activation mitigates heart and lung damage in inflammatory arthritis
Source: EMBO Mol Med. 2025 Apr 3;17(5):1153–83. doi: 10.1038/s44321-025-00227-1 (PMC12081931; doi:10.1038/s44321-025-00227-1)
Supplement: Supplementary file 9 — Source data Fig. 4 [file 44321_2025_227_MOESM9_ESM.zip › Fig4/Fig4D.xlsx]

## Sheet: 4D
V	C43	BMS
3.89	2.725	3.03
3.105	2.58	2.76
3.63	3.09	2.24
3.11	2.63	2.88
3.36	2.59	2.89
