# Supplementary material for: Formyl-peptide receptor type 2 activation mitigates heart and lung damage in inflammatory arthritis
Source: EMBO Mol Med. 2025 Apr 3;17(5):1153–83. doi: 10.1038/s44321-025-00227-1 (PMC12081931; doi:10.1038/s44321-025-00227-1)
Supplement: Supplementary file 9 — Source data Fig. 4 [file 44321_2025_227_MOESM9_ESM.zip › Fig4/Fig4E.xlsx]

## Sheet: 4E
V	C43	BMS
1.12485	1.35309	1.31467
1.14955	1.39823	1.34303
1.24119	1.56064	1.35261
1.20655	1.39701	1.49079
1.13983	1.44306	1.38105
