# Supplementary material for: Formyl-peptide receptor type 2 activation mitigates heart and lung damage in inflammatory arthritis
Source: EMBO Mol Med. 2025 Apr 3;17(5):1153–83. doi: 10.1038/s44321-025-00227-1 (PMC12081931; doi:10.1038/s44321-025-00227-1)
Supplement: Supplementary file 9 — Source data Fig. 4 [file 44321_2025_227_MOESM9_ESM.zip › Fig4/Fig4F.xlsx]

## Sheet: 4F
V	C43	BMS
23.96	22.04	21.08
27.79	20.1433	22.045
18.21	23.48	25.88
28.27	22.04	21.56
26.835	20.605	22.04
