# Supplementary material for: Formyl-peptide receptor type 2 activation mitigates heart and lung damage in inflammatory arthritis
Source: EMBO Mol Med. 2025 Apr 3;17(5):1153–83. doi: 10.1038/s44321-025-00227-1 (PMC12081931; doi:10.1038/s44321-025-00227-1)
Supplement: Supplementary file 10 — Source data Fig. 5 [file 44321_2025_227_MOESM10_ESM.zip]

Archive with 6 entries (5 files):
- Fig5/
- Fig5/Fig5A.xlsx
- Fig5/Fig5B.xlsx
- Fig5/Fig5C.xlsx
- Fig5/Fig5D.xlsx
- Fig5/Fig5E.xlsx
