# Supplementary material for: Formyl-peptide receptor type 2 activation mitigates heart and lung damage in inflammatory arthritis
Source: EMBO Mol Med. 2025 Apr 3;17(5):1153–83. doi: 10.1038/s44321-025-00227-1 (PMC12081931; doi:10.1038/s44321-025-00227-1)
Supplement: Supplementary file 10 — Source data Fig. 5 [file 44321_2025_227_MOESM10_ESM.zip › Fig5/Fig5A.xlsx]

## Sheet: 5A
V	BMS	C43
5752.29	4926.49	2439.36
6848.13	3152.18	2151.86
2996.4	1678.93	1503.22
6197.93	3113.56	2519
4070.87	1949.37	1025.82
