# Supplementary material for: Formyl-peptide receptor type 2 activation mitigates heart and lung damage in inflammatory arthritis
Source: EMBO Mol Med. 2025 Apr 3;17(5):1153–83. doi: 10.1038/s44321-025-00227-1 (PMC12081931; doi:10.1038/s44321-025-00227-1)
Supplement: Supplementary file 10 — Source data Fig. 5 [file 44321_2025_227_MOESM10_ESM.zip › Fig5/Fig5B.xlsx]

## Sheet: 5B
V	C43	BMS
34.3	30.7	32.1
36.7	29	24.6
38.2	24.5	22.5
44	36.6	22.7
31.6	32.1	26.3
