# Supplementary material for: Formyl-peptide receptor type 2 activation mitigates heart and lung damage in inflammatory arthritis
Source: EMBO Mol Med. 2025 Apr 3;17(5):1153–83. doi: 10.1038/s44321-025-00227-1 (PMC12081931; doi:10.1038/s44321-025-00227-1)
Supplement: Supplementary file 10 — Source data Fig. 5 [file 44321_2025_227_MOESM10_ESM.zip › Fig5/Fig5C.xlsx]

## Sheet: 5C
V	C43	BMS
8.27	0.82	6.15
9.6	1.5	3.9
7.26	1.14	3.47
7.29	2.69	2.46
1.6	1.84	3.82
