# Supplementary material for: Formyl-peptide receptor type 2 activation mitigates heart and lung damage in inflammatory arthritis
Source: EMBO Mol Med. 2025 Apr 3;17(5):1153–83. doi: 10.1038/s44321-025-00227-1 (PMC12081931; doi:10.1038/s44321-025-00227-1)
Supplement: Supplementary file 10 — Source data Fig. 5 [file 44321_2025_227_MOESM10_ESM.zip › Fig5/Fig5D.xlsx]

## Sheet: 5D
V	C43	BMS
77.3	67.8	68.7
78.6	62.9	78.1
76.6	63.1	77.2
76.3	70.8	79.8
82.1	75.2	71.6
