# Supplementary material for: Formyl-peptide receptor type 2 activation mitigates heart and lung damage in inflammatory arthritis
Source: EMBO Mol Med. 2025 Apr 3;17(5):1153–83. doi: 10.1038/s44321-025-00227-1 (PMC12081931; doi:10.1038/s44321-025-00227-1)
Supplement: Supplementary file 10 — Source data Fig. 5 [file 44321_2025_227_MOESM10_ESM.zip › Fig5/Fig5E.xlsx]

## Sheet: 5E
V	C43	BMS
29	2.16	15.1
26.8	3.3	11.6
35.6	2.58	8.49
28.1	7.55	11.4
21.6	6.08	22.9
