# Supplementary material for: Formyl-peptide receptor type 2 activation mitigates heart and lung damage in inflammatory arthritis
Source: EMBO Mol Med. 2025 Apr 3;17(5):1153–83. doi: 10.1038/s44321-025-00227-1 (PMC12081931; doi:10.1038/s44321-025-00227-1)
Supplement: Supplementary file 11 — Source data Fig. 6 [file 44321_2025_227_MOESM11_ESM.zip]

Archive with 12 entries (11 files):
- Fig6/
- Fig6/Fig6A.xlsx
- Fig6/Fig6B.xlsx
- Fig6/Fig6C.xlsx
- Fig6/Fig6D.xlsx
- Fig6/Fig6E.xlsx
- Fig6/Fig6F.xlsx
- Fig6/Fig6G.xlsx
- Fig6/Fig6H.xlsx
- Fig6/Fig6I.xlsx
- Fig6/Fig6J.xlsx
- Fig6/Fig6K.xlsx
