# Supplementary material for: Formyl-peptide receptor type 2 activation mitigates heart and lung damage in inflammatory arthritis
Source: EMBO Mol Med. 2025 Apr 3;17(5):1153–83. doi: 10.1038/s44321-025-00227-1 (PMC12081931; doi:10.1038/s44321-025-00227-1)
Supplement: Supplementary file 11 — Source data Fig. 6 [file 44321_2025_227_MOESM11_ESM.zip › Fig6/Fig6B.xlsx]

## Sheet: 6B
V	BMS	C43
765	108.25	92.2
215	59.9167	150
638	67.4444	83.6
104.167	104.25	27.4545
145.8	69.4	33.2667
