# Supplementary material for: Formyl-peptide receptor type 2 activation mitigates heart and lung damage in inflammatory arthritis
Source: EMBO Mol Med. 2025 Apr 3;17(5):1153–83. doi: 10.1038/s44321-025-00227-1 (PMC12081931; doi:10.1038/s44321-025-00227-1)
Supplement: Supplementary file 11 — Source data Fig. 6 [file 44321_2025_227_MOESM11_ESM.zip › Fig6/Fig6C.xlsx]

## Sheet: 6C
V	BMS	C43
3.2437e+06	2.01826e+06	2.35416e+06
2.60729e+06	3.15655e+06	2.64283e+06
3.56601e+06	2.78908e+06	1.96177e+06
3.75216e+06	2.65836e+06	2.02101e+06
3.27197e+06	2.00217e+06	2.68363e+06
