# Supplementary material for: Formyl-peptide receptor type 2 activation mitigates heart and lung damage in inflammatory arthritis
Source: EMBO Mol Med. 2025 Apr 3;17(5):1153–83. doi: 10.1038/s44321-025-00227-1 (PMC12081931; doi:10.1038/s44321-025-00227-1)
Supplement: Supplementary file 11 — Source data Fig. 6 [file 44321_2025_227_MOESM11_ESM.zip › Fig6/Fig6D.xlsx]

## Sheet: 6D
V	BMS	C43
4223.57	18601.5	25533.2
14017.7	52246.4	17579.8
5571.89	41015.8	23354.3
35905.8	25317.7	73370
22380.1	28766.9	80028.8
