# Supplementary material for: Formyl-peptide receptor type 2 activation mitigates heart and lung damage in inflammatory arthritis
Source: EMBO Mol Med. 2025 Apr 3;17(5):1153–83. doi: 10.1038/s44321-025-00227-1 (PMC12081931; doi:10.1038/s44321-025-00227-1)
Supplement: Supplementary file 11 — Source data Fig. 6 [file 44321_2025_227_MOESM11_ESM.zip › Fig6/Fig6E.xlsx]

## Sheet: 6E
V	BMS	C43
21117.8	37202.9	86812.8
18690.3	47892.5	128919
39003.2	36458.5	84075.7
107717	44306	146740
31332.1	63287.1	69358.3
