# Supplementary material for: Formyl-peptide receptor type 2 activation mitigates heart and lung damage in inflammatory arthritis
Source: EMBO Mol Med. 2025 Apr 3;17(5):1153–83. doi: 10.1038/s44321-025-00227-1 (PMC12081931; doi:10.1038/s44321-025-00227-1)
Supplement: Supplementary file 11 — Source data Fig. 6 [file 44321_2025_227_MOESM11_ESM.zip › Fig6/Fig6F.xlsx]

## Sheet: 6F
V	BMS	C43
5.05139e+06	4.19463e+06	4.51937e+06
4.95292e+06	6.4263e+06	4.70553e+06
5.95635e+06	5.45511e+06	3.41908e+06
6.41517e+06	5.89269e+06	3.90862e+06
5.54131e+06	4.91338e+06	4.80173e+06
