# Supplementary material for: Formyl-peptide receptor type 2 activation mitigates heart and lung damage in inflammatory arthritis
Source: EMBO Mol Med. 2025 Apr 3;17(5):1153–83. doi: 10.1038/s44321-025-00227-1 (PMC12081931; doi:10.1038/s44321-025-00227-1)
Supplement: Supplementary file 11 — Source data Fig. 6 [file 44321_2025_227_MOESM11_ESM.zip › Fig6/Fig6G.xlsx]

## Sheet: 6G
V	BMS	C43
122418173	118756208	277506046
176037930	132970779	993693426
221778595	156011000	357412119
259879901	195399962	598329224
205956910	259460106	412809015
