# Supplementary material for: Formyl-peptide receptor type 2 activation mitigates heart and lung damage in inflammatory arthritis
Source: EMBO Mol Med. 2025 Apr 3;17(5):1153–83. doi: 10.1038/s44321-025-00227-1 (PMC12081931; doi:10.1038/s44321-025-00227-1)
Supplement: Supplementary file 11 — Source data Fig. 6 [file 44321_2025_227_MOESM11_ESM.zip › Fig6/Fig6H.xlsx]

## Sheet: 6H
V	BMS	C43
26127	65334.4	184483
41143.2	31988.2	223953
27610.5	72968.3	207037
37675.6	37504.8	161826
64259.8	46438.9	205066
