# Supplementary material for: Formyl-peptide receptor type 2 activation mitigates heart and lung damage in inflammatory arthritis
Source: EMBO Mol Med. 2025 Apr 3;17(5):1153–83. doi: 10.1038/s44321-025-00227-1 (PMC12081931; doi:10.1038/s44321-025-00227-1)
Supplement: Supplementary file 11 — Source data Fig. 6 [file 44321_2025_227_MOESM11_ESM.zip › Fig6/Fig6I.xlsx]

## Sheet: 6I
V	BMS	C43
3.23	1.68	5.26
2.96	1.82	3.85
2.19	2.14	3.71
6.57	3.51	4.5
3.02	1.81	6.29
