# Supplementary material for: Formyl-peptide receptor type 2 activation mitigates heart and lung damage in inflammatory arthritis
Source: EMBO Mol Med. 2025 Apr 3;17(5):1153–83. doi: 10.1038/s44321-025-00227-1 (PMC12081931; doi:10.1038/s44321-025-00227-1)
Supplement: Supplementary file 11 — Source data Fig. 6 [file 44321_2025_227_MOESM11_ESM.zip › Fig6/Fig6J.xlsx]

## Sheet: 6J
V	BMS	C43
0.93	0.57	1.52
1.11	0.62	0.87
1.02	0.62	0.69
0.95	0.55	1.17
1
