# Supplementary material for: Formyl-peptide receptor type 2 activation mitigates heart and lung damage in inflammatory arthritis
Source: EMBO Mol Med. 2025 Apr 3;17(5):1153–83. doi: 10.1038/s44321-025-00227-1 (PMC12081931; doi:10.1038/s44321-025-00227-1)
Supplement: Supplementary file 11 — Source data Fig. 6 [file 44321_2025_227_MOESM11_ESM.zip › Fig6/Fig6K.xlsx]

## Sheet: 6K
	STIA	hh	hhSTIA				BMS	C43
spp1	2.2576	1.52083	1.91784			spp1	1.29259	0.596246
fpr2	2.59831	1.10016	1.21558			fpr2	1.50145	1.01527
col1a1	0.962392	1.33106	1.87176			col1a1	0.80555	0.349297
tgf-b	1.11587	0.634615	1.05394			tgf-b	0.728943	0.605869
nestin	1.00495	0.888614	1.40198			nestin	0.588822	1.06038
fra2	1.24758	2.28049	1.73522			fra2	0.859018	0.59641
il-6	4.26994	8.1999	11.4446			il-6	0.933549	0.29936
