# Supplementary material for: Formyl-peptide receptor type 2 activation mitigates heart and lung damage in inflammatory arthritis
Source: EMBO Mol Med. 2025 Apr 3;17(5):1153–83. doi: 10.1038/s44321-025-00227-1 (PMC12081931; doi:10.1038/s44321-025-00227-1)
Supplement: Supplementary file 12 — Source data Fig. 7 [file 44321_2025_227_MOESM12_ESM.zip]

Archive with 9 entries (8 files):
- Fig 7/
- Fig 7/Fig7A.xlsx
- Fig 7/Fig7B.xlsx
- Fig 7/Fig7D.xlsx
- Fig 7/Fig7E.xlsx
- Fig 7/Fig7G.xlsx
- Fig 7/Fig7H.xlsx
- Fig 7/Fig7J.xlsx
- Fig 7/Fig7K.xlsx
