# Supplementary material for: Formyl-peptide receptor type 2 activation mitigates heart and lung damage in inflammatory arthritis
Source: EMBO Mol Med. 2025 Apr 3;17(5):1153–83. doi: 10.1038/s44321-025-00227-1 (PMC12081931; doi:10.1038/s44321-025-00227-1)
Supplement: Supplementary file 12 — Source data Fig. 7 [file 44321_2025_227_MOESM12_ESM.zip › Fig 7/Fig7A.xlsx]

## Sheet: Tabelle1
Heart %collagen area
	Naive	Veh	BMS
	2.39567	4.48077	1.66615
	1.55206	5.85006	1.36967
	2.14433	3.82207	0.8395
	2.47999	6.1434	2.1335
