# Supplementary material for: Formyl-peptide receptor type 2 activation mitigates heart and lung damage in inflammatory arthritis
Source: EMBO Mol Med. 2025 Apr 3;17(5):1153–83. doi: 10.1038/s44321-025-00227-1 (PMC12081931; doi:10.1038/s44321-025-00227-1)
Supplement: Supplementary file 12 — Source data Fig. 7 [file 44321_2025_227_MOESM12_ESM.zip › Fig 7/Fig7D.xlsx]

## Sheet: Tabelle1
Lung %collagen area
	Naive	Veh	BMS
	6.7264	10.989	8.4712
	7.0818	8.4176	10.8136
	6.8576	13.3932	6.5418
	7.7804	7.4426	8.141
