# Supplementary material for: Formyl-peptide receptor type 2 activation mitigates heart and lung damage in inflammatory arthritis
Source: EMBO Mol Med. 2025 Apr 3;17(5):1153–83. doi: 10.1038/s44321-025-00227-1 (PMC12081931; doi:10.1038/s44321-025-00227-1)
Supplement: Supplementary file 12 — Source data Fig. 7 [file 44321_2025_227_MOESM12_ESM.zip › Fig 7/Fig7E.xlsx]

## Sheet: Tabelle1
Lung collagen average size
	Naive	Veh	BMS
	225.943	317.355	280.587
	267.573	327.822	326.394
	290.315	401.709	260.259
	243.283	326.885	270.94
