# Supplementary material for: Formyl-peptide receptor type 2 activation mitigates heart and lung damage in inflammatory arthritis
Source: EMBO Mol Med. 2025 Apr 3;17(5):1153–83. doi: 10.1038/s44321-025-00227-1 (PMC12081931; doi:10.1038/s44321-025-00227-1)
Supplement: Supplementary file 12 — Source data Fig. 7 [file 44321_2025_227_MOESM12_ESM.zip › Fig 7/Fig7G.xlsx]

## Sheet: Tabelle1
Fibroblast heart
	Naive	Veh	BMS
	4.55835	5.94334	4.82097
	0.903662	7.08953	2.68518
	3.17468	3.63183	3.45262
	3.56337	2.16617	4.12825
