# Supplementary material for: Formyl-peptide receptor type 2 activation mitigates heart and lung damage in inflammatory arthritis
Source: EMBO Mol Med. 2025 Apr 3;17(5):1153–83. doi: 10.1038/s44321-025-00227-1 (PMC12081931; doi:10.1038/s44321-025-00227-1)
Supplement: Supplementary file 12 — Source data Fig. 7 [file 44321_2025_227_MOESM12_ESM.zip › Fig 7/Fig7J.xlsx]

## Sheet: Tabelle1
Lung Neutrophil
	Naive	Veh	BMS
	272.666	198.666	234.666
	222	42.666	84.333
	321	88	360
	77.666	134.666	77.3333
