# Supplementary material for: Formyl-peptide receptor type 2 activation mitigates heart and lung damage in inflammatory arthritis
Source: EMBO Mol Med. 2025 Apr 3;17(5):1153–83. doi: 10.1038/s44321-025-00227-1 (PMC12081931; doi:10.1038/s44321-025-00227-1)
Supplement: Supplementary file 13 — Source data Fig. 8 [file 44321_2025_227_MOESM13_ESM.zip]

Archive with 18 entries (17 files):
- Fig8 /
- __MACOSX/._Fig8 
- Fig8 /Fig8E middle.xlsx
- __MACOSX/Fig8 /._Fig8E middle.xlsx
- Fig8 /Fig8C.xlsx
- __MACOSX/Fig8 /._Fig8C.xlsx
- Fig8 /Fig8B left.xlsx
- __MACOSX/Fig8 /._Fig8B left.xlsx
- Fig8 /Fig8E right.xlsx
- __MACOSX/Fig8 /._Fig8E right.xlsx
- Fig8 /Fig8B right.xlsx
- __MACOSX/Fig8 /._Fig8B right.xlsx
- Fig8 /Fig8E left.xlsx
- __MACOSX/Fig8 /._Fig8E left.xlsx
- Fig8 /Fig8D.xlsx
- __MACOSX/Fig8 /._Fig8D.xlsx
- Fig8 /Fig8A.xlsx
- __MACOSX/Fig8 /._Fig8A.xlsx
