# Supplementary material for: Formyl-peptide receptor type 2 activation mitigates heart and lung damage in inflammatory arthritis
Source: EMBO Mol Med. 2025 Apr 3;17(5):1153–83. doi: 10.1038/s44321-025-00227-1 (PMC12081931; doi:10.1038/s44321-025-00227-1)
Supplement: Supplementary file 13 — Source data Fig. 8 [file 44321_2025_227_MOESM13_ESM.zip › Fig8 /Fig8C.xlsx]

## Sheet: 7C
	CCR2 MFI
m1	3466
m2	3890
ccl2 60 mins +Cmpd43 1	1823
ccl2 60 mins +Cmpd43 2	1977
ccl2 60mins 1	2061
ccl2 60mins 2	2233
ccl2 120 mins +Cmpd43 1	1733
ccl2 120 mins +Cmpd43 2	1929
ccl2 120 mins 1	1755
ccl2 120 mins 2	1897
