# Supplementary material for: Formyl-peptide receptor type 2 activation mitigates heart and lung damage in inflammatory arthritis
Source: EMBO Mol Med. 2025 Apr 3;17(5):1153–83. doi: 10.1038/s44321-025-00227-1 (PMC12081931; doi:10.1038/s44321-025-00227-1)
Supplement: Supplementary file 13 — Source data Fig. 8 [file 44321_2025_227_MOESM13_ESM.zip › Fig8 /Fig8B left.xlsx]

## Sheet: 7B left
	Monocytes			Monocytes + CCL2 (30 nM)			Monocytes + CCL2 (100 nM) + C43 (100 nM)			Monocytes + CCL2 (100 nM) + BMS (100 nM)					Monocytes			Monocytes + CCL2 (30 nM)			Monocytes + CCL2 (100 nM) + C43 (100 nM)			Monocytes + CCL2 (100 nM) + BMS (100 nM)
00:35:00	1	1	1	1	1	1	1	1	1	1	1	1			1	1	1	1	1	1	1	1	1	1	1	1
00:40:52	1	1	1	1	1.13533	1	1	1.34386	1.50338	1	1.05293	1.49662			1	1	1	1	1.13533	1	1	1.34386	1.50338	1	1.05293	1.49662
00:45:03	1	1	1	1.26701	1.1298	1.03964	1.21476	1.34695	1.40719	1.23592	1.04801	1.07976			1	1	1	1.26701	1.1298	1.03964	1.21476	1.34695	1.40719	1.23592	1.04801	1.07976
00:50:00	1	1	1	1.28686	1.11665	1.07144	1.22716	1.31235	1.45178	1.23345	1.04282	1.13035			1	1	1	1.28686	1.11665	1.07144	1.22716	1.31235	1.45178	1.23345	1.04282	1.13035
00:55:31	1	1	1	1.66132	1.08632	1.09048	1.83084	1.27474	1.59487	1.4362	1.01365	1.15939			1	1	1	1.66132	1.08632	1.09048	1.83084	1.27474	1.59487	1.4362	1.01365	1.15939
01:00:10	1	1	1	1.68732	1.20462	1.08796	1.84067	1.50259	1.53943	1.46277	1.13628	1.16718			1	1	1	1.68732	1.20462	1.08796	1.84067	1.50259	1.53943	1.46277	1.13628	1.16718
01:05:05	1	1	1	1.71414	1.17484	1.08707	1.83471	1.42329	1.49633	1.45729	1.09202	1.1564			1	1	1	1.71414	1.17484	1.08707	1.83471	1.42329	1.49633	1.45729	1.09202	1.1564
01:10:33	1	1	1	1.72243	1.16861	1.07917	1.85393	1.40884	1.47266	1.47463	1.09114	1.15849			1	1	1	1.72243	1.16861	1.07917	1.85393	1.40884	1.47266	1.47463	1.09114	1.15849
01:15:44	1	1	1	1.73912	1.10694	1.08263	1.84592	1.28201	1.47856	1.49546	1.02971	1.15393			1	1	1	1.73912	1.10694	1.08263	1.84592	1.28201	1.47856	1.49546	1.02971	1.15393
01:20:38	1	1	1	1.72801	1.22534	1.07425	1.85073	1.48683	1.47008	1.47329	1.12804	1.1437			1	1	1	1.72801	1.22534	1.07425	1.85073	1.48683	1.47008	1.47329	1.12804	1.1437
01:25:18	1	1	1	1.72295	1.15575	1.06663	1.86342	1.36817	1.46996	1.45985	1.0689	1.13019			1	1	1	1.72295	1.15575	1.06663	1.86342	1.36817	1.46996	1.45985	1.0689	1.13019
01:30:13	1	1	1	1.75558	1.1505	1.06057	1.88572	1.35456	1.48555	1.50653	1.06237	1.12626			1	1	1	1.75558	1.1505	1.06057	1.88572	1.35456	1.48555	1.50653	1.06237	1.12626
01:35:08	1	1	1	1.7613	1.15874	1.05853	1.88211	1.3736	1.48444	1.52265	1.07039	1.12026			1	1	1	1.7613	1.15874	1.05853	1.88211	1.3736	1.48444	1.52265	1.07039	1.12026
01:40:51	1	1	1	1.7545	1.17843	1.05884	1.89356	1.39515	1.48447	1.47407	1.08548	1.11488			1	1	1	1.7545	1.17843	1.05884	1.89356	1.39515	1.48447	1.47407	1.08548	1.11488
01:45:33	1	1	1	1.79654	1.12827	1.05079	1.90515	1.34445	1.47235	1.52078	1.04733	1.10035			1	1	1	1.79654	1.12827	1.05079	1.90515	1.34445	1.47235	1.52078	1.04733	1.10035
01:50:12	1	1	1	1.79602	1.18997	1.04849	1.89467	1.44873	1.47138	1.52968	1.11291	1.09584			1	1	1	1.79602	1.18997	1.04849	1.89467	1.44873	1.47138	1.52968	1.11291	1.09584
01:55:53	1	1	1	1.80142	1.09568	1.03877	1.91857	1.26809	1.43479	1.534	1.02114	1.07692			1	1	1	1.80142	1.09568	1.03877	1.91857	1.26809	1.43479	1.534	1.02114	1.07692
02:00:15	1	1	1	1.78829	1.14605	1.03718	1.92069	1.36357	1.43753	1.52652	1.06869	1.07019			1	1	1	1.78829	1.14605	1.03718	1.92069	1.36357	1.43753	1.52652	1.06869	1.07019
02:05:55	1	1	1	1.80187	1.1186	1.02775	1.94058	1.30967	1.40938	1.53138	1.03767	1.06067			1	1	1	1.80187	1.1186	1.02775	1.94058	1.30967	1.40938	1.53138	1.03767	1.06067
02:10:04	1	1	1	1.80822	1.20891	1.0236	1.96019	1.46328	1.39161	1.53534	1.10753	1.05481			1	1	1	1.80822	1.20891	1.0236	1.96019	1.46328	1.39161	1.53534	1.10753	1.05481
02:15:12	1	1	1	1.83141	1.14185	1.02588	1.94293	1.33265	1.38578	1.5548	1.0571	1.04304			1	1	1	1.83141	1.14185	1.02588	1.94293	1.33265	1.38578	1.5548	1.0571	1.04304
02:20:08	1	1	1	1.82758	1.15695	1.02008	1.98835	1.35819	1.38228	1.56457	1.06202	1.04185			1	1	1	1.82758	1.15695	1.02008	1.98835	1.35819	1.38228	1.56457	1.06202	1.04185
02:25:06	1	1	1	1.84104	1.14156	1.0162	1.9823	1.32789	1.3634	1.57297	1.06083	1.03454			1	1	1	1.84104	1.14156	1.0162	1.9823	1.32789	1.3634	1.57297	1.06083	1.03454
02:30:02	1	1	1	1.83689	1.14325	1.016	1.97622	1.35431	1.36421	1.56599	1.06593	1.03468			1	1	1	1.83689	1.14325	1.016	1.97622	1.35431	1.36421	1.56599	1.06593	1.03468
02:35:31	1	1	1	1.84614	1.17216	1.01511	1.9643	1.40906	1.35731	1.56946	1.08374	1.02634			1	1	1	1.84614	1.17216	1.01511	1.9643	1.40906	1.35731	1.56946	1.08374	1.02634
02:40:29	1	1	1	1.85748	1.16647	1.00996	1.97313	1.39346	1.34059	1.5835	1.08561	1.02258			1	1	1	1.85748	1.16647	1.00996	1.97313	1.39346	1.34059	1.5835	1.08561	1.02258
02:45:07	1	1	1	1.84327	1.16171	1.00621	2.00757	1.38108	1.33571	1.56941	1.08364	1.01623			1	1	1	1.84327	1.16171	1.00621	2.00757	1.38108	1.33571	1.56941	1.08364	1.01623
02:50:47	1	1	1	1.85641	1.18427	1.00223	1.98264	1.43667	1.31153	1.59064	1.10012	1.00647			1	1	1	1.85641	1.18427	1.00223	1.98264	1.43667	1.31153	1.59064	1.10012	1.00647
02:55:43	1	1	1	1.88577	1.17694	1.00141	2.03234	1.41861	1.30556	1.58027	1.10143	0.999642			1	1	1	1.88577	1.17694	1.00141	2.03234	1.41861	1.30556	1.58027	1.10143	0.999642
03:00:04	1	1	1	1.87766	1.14797	0.997675	2.01015	1.34581	1.30133	1.59111	1.0605	1.00186			1	1	1	1.87766	1.14797	0.997675	2.01015	1.34581	1.30133	1.59111	1.0605	1.00186
03:05:28	1	1	1	1.90214	1.15693	0.99838	2.02728	1.36953	1.30104	1.60394	1.07268	0.993394			1	1	1	1.90214	1.15693	0.99838	2.02728	1.36953	1.30104	1.60394	1.07268	0.993394
03:10:22	1	1	1	1.89824	1.15656	0.998423	2.0466	1.40126	1.30021	1.5931	1.09106	0.991102			1	1	1	1.89824	1.15656	0.998423	2.0466	1.40126	1.30021	1.5931	1.09106	0.991102
03:15:03	1	1	1	1.89684	1.21595	0.991281	2.05004	1.48374	1.28597	1.60821	1.12487	0.987203			1	1	1	1.89684	1.21595	0.991281	2.05004	1.48374	1.28597	1.60821	1.12487	0.987203
03:20:45	1	1	1	1.89394	1.19111	0.990374	2.05925	1.43569	1.28176	1.60666	1.10861	0.982168			1	1	1	1.89394	1.19111	0.990374	2.05925	1.43569	1.28176	1.60666	1.10861	0.982168
03:25:40	1	1	1	1.92254	1.17033	0.993744	2.06577	1.34809	1.28646	1.62906	1.05865	0.979782			1	1	1	1.92254	1.17033	0.993744	2.06577	1.34809	1.28646	1.62906	1.05865	0.979782
03:30:20	1	1	1	1.94212	1.18935	0.986867	2.07411	1.40144	1.27626	1.65039	1.08108	0.973203			1	1	1	1.94212	1.18935	0.986867	2.07411	1.40144	1.27626	1.65039	1.08108	0.973203
03:35:00	1	1	1	1.94954	1.18636	0.985276	2.0756	1.40014	1.27692	1.63721	1.08966	0.972396			1	1	1	1.94954	1.18636	0.985276	2.0756	1.40014	1.27692	1.63721	1.08966	0.972396
03:40:12	1	1	1	1.94905	1.19726	0.987142	2.0712	1.46392	1.26586	1.64973	1.11488	0.964109			1	1	1	1.94905	1.19726	0.987142	2.0712	1.46392	1.26586	1.64973	1.11488	0.964109
03:45:38	1	1	1	1.96709	1.1633	0.981109	2.09351	1.38574	1.25632	1.64246	1.09103	0.963387			1	1	1	1.96709	1.1633	0.981109	2.09351	1.38574	1.25632	1.64246	1.09103	0.963387
03:50:00	1	1	1	1.99128	1.12118	0.982382	2.09898	1.28116	1.26559	1.6859	1.02039	0.963007			1	1	1	1.99128	1.12118	0.982382	2.09898	1.28116	1.26559	1.6859	1.02039	0.963007
03:55:10	1	1	1	1.98707	1.17426	0.980406	2.1222	1.41129	1.2597	1.68556	1.09561	0.959315			1	1	1	1.98707	1.17426	0.980406	2.1222	1.41129	1.2597	1.68556	1.09561	0.959315
04:00:05	1	1	1	1.94548	1.1613	0.972052	2.11579	1.33309	1.24666	1.66971	1.06124	0.95533			1	1	1	1.94548	1.1613	0.972052	2.11579	1.33309	1.24666	1.66971	1.06124	0.95533
