# Supplementary material for: Formyl-peptide receptor type 2 activation mitigates heart and lung damage in inflammatory arthritis
Source: EMBO Mol Med. 2025 Apr 3;17(5):1153–83. doi: 10.1038/s44321-025-00227-1 (PMC12081931; doi:10.1038/s44321-025-00227-1)
Supplement: Supplementary file 13 — Source data Fig. 8 [file 44321_2025_227_MOESM13_ESM.zip › Fig8 /Fig8B right.xlsx]

## Sheet: 7B right
Veh	CCL2	CCL2 + Cmpd43	CCL2 + BMS			Veh	CCL2	CCL2 + Cmpd43	CCL2 + BMS
41	48.87	77.77	62.48			41	48.87	77.77	62.48
41	47.48	56.38	44.06			41	47.48	56.38	44.06
41	45.06	56.58	43.53			41	45.06	56.58	43.53
