# Supplementary material for: Formyl-peptide receptor type 2 activation mitigates heart and lung damage in inflammatory arthritis
Source: EMBO Mol Med. 2025 Apr 3;17(5):1153–83. doi: 10.1038/s44321-025-00227-1 (PMC12081931; doi:10.1038/s44321-025-00227-1)
Supplement: Supplementary file 13 — Source data Fig. 8 [file 44321_2025_227_MOESM13_ESM.zip › Fig8 /Fig8E left.xlsx]

## Sheet: 7E left
CCL2	C43 +CCL2		p-MAPK
0.650904	1.15645
0.913854	1.29237
0.784595	1.23587
