# Supplementary material for: Formyl-peptide receptor type 2 activation mitigates heart and lung damage in inflammatory arthritis
Source: EMBO Mol Med. 2025 Apr 3;17(5):1153–83. doi: 10.1038/s44321-025-00227-1 (PMC12081931; doi:10.1038/s44321-025-00227-1)
Supplement: Supplementary file 13 — Source data Fig. 8 [file 44321_2025_227_MOESM13_ESM.zip › Fig8 /Fig8D.xlsx]

## Sheet: 7D
	Veh	CCL2	C43 30 nM	CCL2 + C43 30 nM	C43 100 nM	CCL2 + C43 100 nM
CD11b neo-epitope+ (% of CD14+ events)	41.9	55.6	47.6	64.8	64.5	67.5
