# Supplementary material for: Formyl-peptide receptor type 2 activation mitigates heart and lung damage in inflammatory arthritis
Source: EMBO Mol Med. 2025 Apr 3;17(5):1153–83. doi: 10.1038/s44321-025-00227-1 (PMC12081931; doi:10.1038/s44321-025-00227-1)
Supplement: Supplementary file 13 — Source data Fig. 8 [file 44321_2025_227_MOESM13_ESM.zip › Fig8 /Fig8A.xlsx]

## Sheet: 7A
	Monocytes	Monocytes + CCL2 (10 nM)	Monocytes + CCL2 (30 nM)	Monocytes + CCL2 (100 nM)				Monocytes	Monocytes + CCL2 (10 nM)	Monocytes + CCL2 (30 nM)	Monocytes + CCL2 (100 nM)
00:35:00	1	0.994839	1	1				00:35:00	1	0.994839	1	1
00:40:52	1	0.999373	1.00037	1.10338				00:40:52	1	0.999373	1.00037	1.10338
00:45:03	1	0.998383	1.00237	1.10026				00:45:03	1	0.998383	1.00237	1.10026
00:50:00	1	0.983736	1.03373	1.14728				00:50:00	1	0.983736	1.03373	1.14728
00:55:31	1	0.992737	1.03637	1.19237				00:55:31	1	0.992737	1.03637	1.19237
01:00:10	1	0.999374	1.18748	1.23342				01:00:10	1	0.999374	1.18748	1.23342
01:05:05	1	0.995769	1.37348	1.22348				01:05:05	1	0.995769	1.37348	1.22348
01:10:33	1	0.992745	1.33449	1.38294				01:10:33	1	0.992745	1.33449	1.38294
01:15:44	1	0.991736	1.47439	1.58346				01:15:44	1	0.991736	1.47439	1.58346
01:20:38	1	0.995823	1.49398	1.58438				01:20:38	1	0.995823	1.49398	1.58438
01:25:18	1	0.996184	1.56294	1.73465				01:25:18	1	0.996184	1.56294	1.73465
01:30:13	1	0.99635	1.57	1.83287				01:30:13	1	0.99635	1.57	1.83287
01:35:08	1	0.985431	1.571	1.9503				01:35:08	1	0.985431	1.571	1.9503
01:40:51	1	1.0015	1.75646	2.16879				01:40:51	1	1.0015	1.75646	2.16879
01:45:33	1	0.997549	1.89916	2.2044				01:45:33	1	0.997549	1.89916	2.2044
01:50:12	1	1.00003	1.83347	2.13979				01:50:12	1	1.00003	1.83347	2.13979
01:55:53	1	0.997994	1.81915	2.1129				01:55:53	1	0.997994	1.81915	2.1129
02:00:15	1	0.999412	1.77877	2.06494				02:00:15	1	0.999412	1.77877	2.06494
02:05:55	1	0.996523	1.77129	2.06352				02:05:55	1	0.996523	1.77129	2.06352
02:10:04	1	1.00236	1.77042	2.08329				02:10:04	1	1.00236	1.77042	2.08329
02:15:12	1	0.998583	1.75716	2.08711				02:15:12	1	0.998583	1.75716	2.08711
02:20:08	1	1.00062	1.76028	2.00743				02:20:08	1	1.00062	1.76028	2.00743
02:25:06	1	1.00004	1.74643	2.00676				02:25:06	1	1.00004	1.74643	2.00676
02:30:02	1	1.00026	1.7833	2.07542				02:30:02	1	1.00026	1.7833	2.07542
02:35:31	1	1.00007	1.77877	2.06494				02:35:31	1	1.00007	1.77877	2.06494
02:40:29	1	1.00005	1.72876	2.04128				02:40:29	1	1.00005	1.72876	2.04128
02:45:07	1	1.00037	1.7894	2.00933				02:45:07	1	1.00037	1.7894	2.00933
02:50:47	1	1.00067	1.77129	2.06352				02:50:47	1	1.00067	1.77129	2.06352
02:55:43	1	1.00008	1.74891	2.08637				02:55:43	1	1.00008	1.74891	2.08637
03:00:04	1	1.00264	1.79515	2.0524				03:00:04	1	1.00264	1.79515	2.0524
03:05:28	1	1.00373	1.77042	2.09936				03:05:28	1	1.00373	1.77042	2.09936
03:10:22	1	1.00385	1.75137	2.0835				03:10:22	1	1.00385	1.75137	2.0835
03:15:03	1	1.00285	1.77352	2.09839				03:15:03	1	1.00285	1.77352	2.09839
03:20:45	1	1.00238	1.75716	2.18871				03:20:45	1	1.00238	1.75716	2.18871
03:25:40	1	1.00388	1.75693	2.13507				03:25:40	1	1.00388	1.75693	2.13507
03:30:20	1	1.004	1.67092	2.14329				03:30:20	1	1.004	1.67092	2.14329
03:35:00	1	1.00473	1.66028	2.09274				03:35:00	1	1.00473	1.66028	2.09274
03:40:12	1	1.0048	1.64373	2.09384				03:40:12	1	1.0048	1.64373	2.09384
03:45:38	1	1.00513	1.63522	2.09938				03:45:38	1	1.00513	1.63522	2.09938
03:50:00	1	1.00725	1.63938	2.10293				03:50:00	1	1.00725	1.63938	2.10293
03:55:10	1	1.00284	1.63028	2.10004				03:55:10	1	1.00284	1.63028	2.10004
04:00:05	1	1.00035	1.62271	2.11389				04:00:05	1	1.00035	1.62271	2.11389
